# Supplementary material for: 5-Amino-1,3,4-thia­diazol-2(3H)-one
Source: Acta Crystallogr Sect E Struct Rep Online. 2012 Mar 28;68(Pt 4):o1198. doi: 10.1107/S1600536812012433 (PMC3344135; doi:10.1107/S1600536812012433)
Supplement: Supplementary file 1 [file e-68-o1198-sup1.cif]

##############################################################################
#                                                                            #
# This CIF contains the data in a paper accepted for publication in          #
# Acta Crystallographica Section E. It conforms to the requirements of       #
# Notes for Authors for Acta Crystallographica Section E, and has been       #
# peer reviewed under the auspices of the IUCr Commission on Journals.       #
#                                                                            #
# Full details of the Crystallographic Information File format               #
# are given in the paper "The Crystallographic Information File (CIF):       #
# a New Standard Archive File for Crystallography" by S. R. Hall, F. H.      #
# Allen and I. D. Brown [Acta Cryst. (1991), A47, 655-685].                  #
#                                                                            #
# The current version of the core CIF dictionary is obtainable from          #
# ftp://ftp.iucr.org/pub/cif_core.dic.                                       #
#                                                                            #
# Software is freely available for graphical display of the structure(s)     #
# in this CIF. For information consult the CIF software page                 #
# http://www.iucr.org/resources/cif/software.                                #
#                                                                            #
# This file may be used for bona fide research purposes within the           #
# scientific community so long as proper attribution is given to the journal # 
# article from which it was obtained.                                        #
#                                                                            #
##############################################################################
data_global
_audit_creation_method     'WinGX routine CIF_UPDATE'
_audit_conform_dict_name     cif_core.dic
_audit_conform_dict_version     2.4
_journal_data_validation_number     ?
_journal_date_recd_electronic     2012-03-21
_journal_date_accepted     2012-03-22
_journal_name_full     'Acta Crystallographica, Section E'
_journal_year     2012
_journal_volume     68
_journal_issue      4
_journal_page_first     o1198
_journal_page_last     o1198
_journal_paper_category     QO
_journal_paper_doi     10.1107/S1600536812012433
_journal_coeditor_code     IS5096
_publ_contact_author_name     'Sung Kwon Kang'
_publ_contact_author_address
;
Department of Chemistry
Chungnam National University
Daejeon 305-764
Republic of Korea
;
_publ_contact_author_email     skkang@cnu.ac.kr
_publ_contact_author_fax      8E307(4)
_publ_contact_author_phone      8E307(4)
_publ_section_title
;
5-Amino-1,3,4-thiadiazol-2(3<i>H</i>)-one
;
loop_
    _publ_author_name
    _publ_author_address
    'Kang, Sung Kwon'
;
Department of Chemistry,
Chungnam National University,
Daejeon 305-764,
Republic of Korea
;
    'Cho, Nam Sook'
;
Department of Chemistry,
Chungnam National University,
Daejeon 305-764,
Republic of Korea
;
    'Jang, Siyoung'
;
Department of Chemistry,
Chungnam National University,
Daejeon 305-764,
Republic of Korea
;
data_I
_audit_creation_method     'WinGX routine CIF_UPDATE'
_chemical_name_systematic
;
5-Amino-1,3,4-thiadiazol-2(3<i>H</i>)-one
;
_chemical_formula_moiety     'C2 H3 N3 O S'
_chemical_formula_sum     'C2 H3 N3 O S'
_chemical_formula_iupac     'C2 H3 N3 O S'
_chemical_formula_weight     117.13
_symmetry_cell_setting     triclinic
_symmetry_space_group_name_H-M     'P -1'
_symmetry_space_group_name_Hall     '-P 1'
loop_
    _symmetry_equiv_pos_as_xyz
    'x, y, z'
    '-x, -y, -z'
_cell_length_a     7.2860(2)
_cell_length_b     10.2982(3)
_cell_length_c     10.7727(3)
_cell_angle_alpha     63.721(3)
_cell_angle_beta     73.122(2)
_cell_angle_gamma     76.737(2)
_cell_volume     688.74(3)
_cell_formula_units_Z     6
_cell_measurement_reflns_used     5437
_cell_measurement_theta_min     2.22
_cell_measurement_theta_max     26.09
_cell_measurement_temperature     296(2)
_exptl_crystal_description     block
_exptl_crystal_colour     colourless
_exptl_crystal_size_max     0.15
_exptl_crystal_size_mid     0.1
_exptl_crystal_size_min     0.05
_exptl_crystal_density_diffrn     1.694
_exptl_crystal_density_method     'not measured'
_exptl_crystal_F_000     360
_exptl_absorpt_coefficient_mu     0.565
_exptl_absorpt_correction_type     multi-scan
_exptl_absorpt_process_details     '(SADABS; Bruker, 2002)'
_exptl_absorpt_correction_T_min     0.93
_exptl_absorpt_correction_T_max     0.97
_exptl_special_details     ?
_diffrn_ambient_temperature     296(2)
_diffrn_radiation_type     MoK\a
_diffrn_radiation_wavelength     0.71073
_diffrn_radiation_monochromator     graphite
_diffrn_measurement_device_type     'Bruker SMART CCD area-detector'
_diffrn_measurement_method     '\f and \w scans'
_diffrn_reflns_number     23857
_diffrn_reflns_av_R_equivalents     0.0549
_diffrn_reflns_theta_min     2.16
_diffrn_reflns_theta_max     28.33
_diffrn_reflns_theta_full     28.33
_diffrn_measured_fraction_theta_max     0.998
_diffrn_measured_fraction_theta_full     0.998
_diffrn_reflns_limit_h_min     -9
_diffrn_reflns_limit_h_max     9
_diffrn_reflns_limit_k_min     -13
_diffrn_reflns_limit_k_max     13
_diffrn_reflns_limit_l_min     -14
_diffrn_reflns_limit_l_max     14
_refine_special_details
;
Refinement of <i>F</i>^2^ against ALL reflections. The weighted <i>R</i>-factor
<i>wR</i> and goodness of fit <i>S</i> are based on <i>F</i>^2^, conventional
<i>R</i>-factors <i>R</i> are based on <i>F</i>, with <i>F</i> set to zero for
negative <i>F</i>^2^. The threshold expression of <i>F</i>^2^ >
2\s(<i>F</i>^2^) is used only for calculating <i>R</i>-factors(gt) <i>etc</i>.
and is not relevant to the choice of reflections for refinement.
<i>R</i>-factors based on <i>F</i>^2^ are statistically about twice as large
as those based on <i>F</i>, and <i>R</i>- factors based on ALL data will be
even larger.
;
_reflns_number_total     3433
_reflns_number_gt     2526
_reflns_threshold_expression     I>2\s(I)
_refine_ls_structure_factor_coef     Fsqd
_refine_ls_matrix_type     full
_refine_ls_R_factor_all     0.0467
_refine_ls_R_factor_gt     0.0309
_refine_ls_wR_factor_ref     0.0795
_refine_ls_goodness_of_fit_ref     0.941
_refine_ls_restrained_S_all     0.941
_refine_ls_number_reflns     3433
_refine_ls_number_parameters     226
_refine_ls_number_restraints     0
_refine_ls_hydrogen_treatment     refall
_refine_ls_weighting_scheme     calc
_refine_ls_weighting_details
                 'calc w=1/[\s^2^(Fo^2^)+(0.0423P)^2^] where P=(Fo^2^+2Fc^2^)/3'
_atom_sites_solution_hydrogens     geom
_atom_sites_solution_primary     direct
_atom_sites_solution_secondary     difmap
_refine_ls_shift/su_max     0
_refine_ls_shift/su_mean     0
_refine_diff_density_max     0.298
_refine_diff_density_min     -0.255
_refine_ls_extinction_method     none
loop_
    _atom_type_symbol
    _atom_type_description
    _atom_type_scat_dispersion_real
    _atom_type_scat_dispersion_imag
    _atom_type_scat_source
    C C 0.0033 0.0016 'International Tables Vol C Tables 4.2.6.8 and 6.1.1.4'
    H H 0 0 'International Tables Vol C Tables 4.2.6.8 and 6.1.1.4'
    N N 0.0061 0.0033 'International Tables Vol C Tables 4.2.6.8 and 6.1.1.4'
    O O 0.0106 0.006 'International Tables Vol C Tables 4.2.6.8 and 6.1.1.4'
    S S 0.1246 0.1234 'International Tables Vol C Tables 4.2.6.8 and 6.1.1.4'
_computing_data_collection     'SMART (Bruker, 2002)'
_computing_cell_refinement     'SAINT (Bruker, 2002)'
_computing_data_reduction     'SAINT (Bruker, 2002)'
_computing_structure_solution     'SHELXS97 (Sheldrick, 2008)'
_computing_structure_refinement     'SHELXL97 (Sheldrick, 2008)'
_computing_molecular_graphics     'ORTEP-3 (Farrugia, 1997)'
_computing_publication_material     'WinGX (Farrugia, 1999)'
loop_
    _atom_site_type_symbol
    _atom_site_label
    _atom_site_fract_x
    _atom_site_fract_y
    _atom_site_fract_z
    _atom_site_U_iso_or_equiv
    _atom_site_adp_type
    _atom_site_calc_flag
    _atom_site_refinement_flags
    _atom_site_occupancy
    _atom_site_disorder_assembly
    _atom_site_disorder_group
    S S1 0.86165(6) -0.07773(5) -0.06572(4) 0.03647(13) Uani d . 1 . .
    C C2 0.7587(2) 0.10880(18) -0.13554(16) 0.0339(4) Uani d . 1 . .
    N N3 0.6466(2) 0.13649(15) -0.02585(14) 0.0329(3) Uani d . 1 . .
    H H3 0.580(3) 0.219(2) -0.0362(19) 0.044(5) Uiso d . 1 . .
    N N4 0.62764(19) 0.02538(14) 0.10886(13) 0.0303(3) Uani d . 1 . .
    C C5 0.7333(2) -0.09181(17) 0.10313(16) 0.0289(3) Uani d . 1 . .
    O O6 0.7853(2) 0.19397(15) -0.26078(12) 0.0517(4) Uani d . 1 . .
    N N7 0.7416(3) -0.21857(17) 0.21825(17) 0.0472(4) Uani d . 1 . .
    H H7A 0.825(3) -0.291(3) 0.210(2) 0.072(7) Uiso d . 1 . .
    H H7B 0.672(3) -0.224(2) 0.297(2) 0.052(6) Uiso d . 1 . .
    S S8 0.15828(7) 0.02436(5) 0.59226(4) 0.03889(13) Uani d . 1 . .
    C C9 0.3260(2) -0.05097(18) 0.47618(16) 0.0338(4) Uani d . 1 . .
    N N10 0.3484(2) 0.05559(15) 0.34594(14) 0.0353(3) Uani d . 1 . .
    H H10 0.439(3) 0.047(2) 0.262(2) 0.065(6) Uiso d . 1 . .
    N N11 0.2481(2) 0.19183(14) 0.32756(13) 0.0354(3) Uani d . 1 . .
    C C12 0.1437(2) 0.19073(18) 0.44702(16) 0.0348(4) Uani d . 1 . .
    O O13 0.40594(19) -0.17651(13) 0.51031(13) 0.0485(3) Uani d . 1 . .
    N N14 0.0375(3) 0.3114(2) 0.4619(2) 0.0592(5) Uani d . 1 . .
    H H14A -0.048(3) 0.297(2) 0.536(3) 0.070(7) Uiso d . 1 . .
    H H14B 0.019(3) 0.387(2) 0.386(2) 0.050(6) Uiso d . 1 . .
    S S15 0.23799(7) 0.66689(5) -0.15169(5) 0.04302(14) Uani d . 1 . .
    C C16 0.1723(2) 0.55543(18) 0.03347(17) 0.0363(4) Uani d . 1 . .
    N N17 0.2688(2) 0.42407(15) 0.05437(15) 0.0353(3) Uani d . 1 . .
    H H17 0.262(3) 0.352(2) 0.138(2) 0.053(6) Uiso d . 1 . .
    N N18 0.3933(2) 0.40035(14) -0.06009(13) 0.0354(3) Uani d . 1 . .
    C C19 0.3895(2) 0.51734(17) -0.17336(17) 0.0356(4) Uani d . 1 . .
    O O20 0.0594(2) 0.59341(14) 0.12439(14) 0.0537(4) Uani d . 1 . .
    N N21 0.4930(3) 0.5249(2) -0.30232(18) 0.0651(6) Uani d . 1 . .
    H H21A 0.492(4) 0.606(3) -0.363(3) 0.081(8) Uiso d . 1 . .
    H H21B 0.566(3) 0.455(3) -0.304(2) 0.071(8) Uiso d . 1 . .
loop_
    _atom_site_aniso_label
    _atom_site_aniso_U_11
    _atom_site_aniso_U_22
    _atom_site_aniso_U_33
    _atom_site_aniso_U_12
    _atom_site_aniso_U_13
    _atom_site_aniso_U_23
    S1 0.0365(2) 0.0374(2) 0.0315(2) 0.00386(18) 0.00096(17) -0.01947(18)
    C2 0.0319(9) 0.0371(9) 0.0289(8) -0.0040(7) -0.0003(7) -0.0139(7)
    N3 0.0386(8) 0.0250(7) 0.0254(6) 0.0032(6) -0.0008(6) -0.0089(6)
    N4 0.0345(7) 0.0262(7) 0.0233(6) 0.0000(6) -0.0004(5) -0.0091(5)
    C5 0.0290(8) 0.0292(8) 0.0274(7) -0.0007(7) -0.0024(6) -0.0139(7)
    O6 0.0631(9) 0.0485(8) 0.0246(6) -0.0049(7) 0.0027(6) -0.0064(6)
    N7 0.0625(12) 0.0306(9) 0.0324(8) 0.0104(8) -0.0046(8) -0.0096(7)
    S8 0.0458(3) 0.0368(2) 0.02102(19) -0.00454(19) 0.00086(17) -0.00531(17)
    C9 0.0375(9) 0.0317(9) 0.0270(8) -0.0028(7) -0.0059(7) -0.0084(7)
    N10 0.0412(8) 0.0293(7) 0.0241(6) 0.0039(6) -0.0013(6) -0.0080(6)
    N11 0.0412(8) 0.0276(7) 0.0224(6) 0.0029(6) 0.0011(6) -0.0052(6)
    C12 0.0366(9) 0.0310(9) 0.0261(8) -0.0022(7) 0.0009(7) -0.0078(7)
    O13 0.0601(9) 0.0290(7) 0.0423(7) 0.0049(6) -0.0128(6) -0.0056(6)
    N14 0.0692(13) 0.0386(10) 0.0393(10) 0.0088(9) 0.0126(9) -0.0111(8)
    S15 0.0533(3) 0.0232(2) 0.0365(2) 0.00734(19) -0.0052(2) -0.00628(18)
    C16 0.0386(10) 0.0298(9) 0.0342(9) 0.0008(7) -0.0040(7) -0.0121(7)
    N17 0.0417(9) 0.0258(7) 0.0255(7) 0.0029(6) -0.0009(6) -0.0061(6)
    N18 0.0423(8) 0.0241(7) 0.0267(7) 0.0036(6) 0.0006(6) -0.0074(6)
    C19 0.0428(10) 0.0240(8) 0.0305(8) 0.0000(7) -0.0020(7) -0.0083(7)
    O20 0.0561(9) 0.0453(8) 0.0474(7) 0.0072(6) 0.0046(6) -0.0238(6)
    N21 0.0938(16) 0.0328(10) 0.0314(9) 0.0067(10) 0.0134(9) -0.0036(8)
_geom_special_details
;
All s.u.'s (except the s.u. in the dihedral angle between two l.s. planes) are
estimated using the full covariance matrix. The cell s.u.'s are taken into
account individually in the estimation of s.u.'s in distances, angles and
torsion angles; correlations between s.u.'s in cell parameters are only used
when they are defined by crystal symmetry. An approximate (isotropic)
treatment of cell s.u.'s is used for estimating s.u.'s involving l.s. planes.
;
loop_
    _geom_bond_atom_site_label_1
    _geom_bond_atom_site_label_2
    _geom_bond_site_symmetry_2
    _geom_bond_distance
    _geom_bond_publ_flag
    S1 C5 . 1.7449(15) ?
    S1 C2 . 1.7905(17) ?
    C2 O6 . 1.2270(19) ?
    C2 N3 . 1.333(2) ?
    N3 N4 . 1.3857(18) ?
    N3 H3 . 0.854(19) ?
    N4 C5 . 1.2905(19) ?
    C5 N7 . 1.349(2) ?
    N7 H7A . 0.87(2) ?
    N7 H7B . 0.84(2) ?
    S8 C12 . 1.7419(16) ?
    S8 C9 . 1.7874(17) ?
    C9 O13 . 1.2264(19) ?
    C9 N10 . 1.336(2) ?
    N10 N11 . 1.3817(18) ?
    N10 H10 . 0.98(2) ?
    N11 C12 . 1.2874(19) ?
    C12 N14 . 1.354(2) ?
    N14 H14A . 0.83(2) ?
    N14 H14B . 0.86(2) ?
    S15 C19 . 1.7419(17) ?
    S15 C16 . 1.7876(17) ?
    C16 O20 . 1.2298(19) ?
    C16 N17 . 1.327(2) ?
    N17 N18 . 1.3853(18) ?
    N17 H17 . 0.88(2) ?
    N18 C19 . 1.2821(19) ?
    C19 N21 . 1.352(2) ?
    N21 H21A . 0.80(3) ?
    N21 H21B . 0.79(2) ?
loop_
    _geom_angle_atom_site_label_1
    _geom_angle_atom_site_label_2
    _geom_angle_atom_site_label_3
    _geom_angle_site_symmetry_1
    _geom_angle_site_symmetry_3
    _geom_angle
    _geom_angle_publ_flag
    C5 S1 C2 . . 88.70(7) ?
    O6 C2 N3 . . 126.79(16) ?
    O6 C2 S1 . . 126.30(13) ?
    N3 C2 S1 . . 106.90(12) ?
    C2 N3 N4 . . 119.16(14) ?
    C2 N3 H3 . . 122.2(13) ?
    N4 N3 H3 . . 118.5(13) ?
    C5 N4 N3 . . 109.74(12) ?
    N4 C5 N7 . . 122.96(15) ?
    N4 C5 S1 . . 115.48(12) ?
    N7 C5 S1 . . 121.54(12) ?
    C5 N7 H7A . . 118.8(15) ?
    C5 N7 H7B . . 119.4(14) ?
    H7A N7 H7B . . 122(2) ?
    C12 S8 C9 . . 88.73(7) ?
    O13 C9 N10 . . 126.70(16) ?
    O13 C9 S8 . . 126.29(13) ?
    N10 C9 S8 . . 107.01(12) ?
    C9 N10 N11 . . 118.72(13) ?
    C9 N10 H10 . . 125.0(12) ?
    N11 N10 H10 . . 116.1(12) ?
    C12 N11 N10 . . 110.16(13) ?
    N11 C12 N14 . . 123.00(15) ?
    N11 C12 S8 . . 115.37(12) ?
    N14 C12 S8 . . 121.53(13) ?
    C12 N14 H14A . . 116.1(16) ?
    C12 N14 H14B . . 117.8(13) ?
    H14A N14 H14B . . 118(2) ?
    C19 S15 C16 . . 88.49(8) ?
    O20 C16 N17 . . 126.47(16) ?
    O20 C16 S15 . . 126.48(13) ?
    N17 C16 S15 . . 107.05(12) ?
    C16 N17 N18 . . 119.02(14) ?
    C16 N17 H17 . . 122.9(13) ?
    N18 N17 H17 . . 118.0(13) ?
    C19 N18 N17 . . 109.75(13) ?
    N18 C19 N21 . . 122.74(16) ?
    N18 C19 S15 . . 115.68(12) ?
    N21 C19 S15 . . 121.57(13) ?
    C19 N21 H21A . . 113.9(17) ?
    C19 N21 H21B . . 116.2(17) ?
    H21A N21 H21B . . 128(2) ?
loop_
    _geom_hbond_atom_site_label_D
    _geom_hbond_atom_site_label_H
    _geom_hbond_atom_site_label_A
    _geom_hbond_site_symmetry_A
    _geom_hbond_distance_DH
    _geom_hbond_distance_HA
    _geom_hbond_distance_DA
    _geom_hbond_angle_DHA
    N3 H3 N18 . 0.854(19) 2.004(19) 2.8516(19) 171.9(18)
    N7 H7A O20 1_645 0.87(2) 2.07(2) 2.907(2) 160(2)
    N10 H10 N4 . 0.98(2) 1.88(2) 2.8558(19) 175.7(18)
    N14 H14A O6 1_456 0.83(2) 2.10(2) 2.897(2) 162(2)
    N17 H17 N11 . 0.88(2) 1.97(2) 2.8424(18) 179(4)
    N21 H21A O13 1_564 0.80(3) 2.10(3) 2.878(2) 163(2)
_iucr_refine_instructions_details
;
TITL [C2 H3 N3 O S] in P-1
CELL 0.71073 7.2860 10.2982 10.7727 63.721 73.122 76.737
ZERR 6 0.0002 0.0003 0.0005 0.003 0.002 0.002
LATT 1
SFAC C H N O S
UNIT 12 18 18 6 6
ACTA
HTAB
EQIV $1  x+1, y-1, z
EQIV $2 x-1, y, z+1
EQIV $3 x, y+1, z-1
HTAB N3 N18
HTAB N7 O20_$1
HTAB N10 N4
HTAB N14 O6_$2
HTAB N17 N11
HTAB N21 O13_$3
OMIT 1 1 1
MPLA 7 S1 > N7
MPLA 7 S8 > N14
MPLA 7 S15 > N21
L.S. 5
BOND $H
FMAP 2
PLAN -5
WGHT    0.042300
FVAR       0.16229
MOLE   1
S1    5    0.861646   -0.077734   -0.065715    11.00000    0.03649    0.03743 =
         0.03153   -0.01947    0.00096    0.00386
C2    1    0.758680    0.108803   -0.135539    11.00000    0.03188    0.03713 =
         0.02887   -0.01388   -0.00030   -0.00405
N3    3    0.646597    0.136492   -0.025849    11.00000    0.03861    0.02505 =
         0.02541   -0.00886   -0.00081    0.00321
H3    2    0.580178    0.219134   -0.036157    11.00000    0.04356
N4    3    0.627645    0.025377    0.108863    11.00000    0.03449    0.02619 =
         0.02326   -0.00909   -0.00037    0.00003
C5    1    0.733342   -0.091811    0.103126    11.00000    0.02896    0.02918 =
         0.02738   -0.01390   -0.00242   -0.00074
O6    4    0.785304    0.193970   -0.260778    11.00000    0.06307    0.04853 =
         0.02455   -0.00641    0.00265   -0.00488
N7    3    0.741599   -0.218572    0.218252    11.00000    0.06248    0.03061 =
         0.03245   -0.00960   -0.00462    0.01041
H7A   2    0.825232   -0.290886    0.209755    11.00000    0.07216
H7B   2    0.671758   -0.223829    0.297107    11.00000    0.05234
MOLE   2
S8    5    0.158280    0.024358    0.592258    11.00000    0.04582    0.03678 =
         0.02102   -0.00531    0.00086   -0.00454
C9    1    0.325961   -0.050968    0.476184    11.00000    0.03746    0.03165 =
         0.02699   -0.00841   -0.00595   -0.00280
N10   3    0.348376    0.055594    0.345942    11.00000    0.04118    0.02930 =
         0.02406   -0.00805   -0.00128    0.00391
H10   2    0.439288    0.047459    0.261850    11.00000    0.06486
N11   3    0.248083    0.191828    0.327558    11.00000    0.04117    0.02762 =
         0.02241   -0.00519    0.00110    0.00287
C12   1    0.143707    0.190734    0.447019    11.00000    0.03664    0.03100 =
         0.02607   -0.00778    0.00093   -0.00219
O13   4    0.405943   -0.176507    0.510312    11.00000    0.06006    0.02897 =
         0.04234   -0.00560   -0.01278    0.00487
N14   3    0.037508    0.311426    0.461943    11.00000    0.06919    0.03861 =
         0.03930   -0.01113    0.01262    0.00879
H14A  2   -0.048112    0.297164    0.535732    11.00000    0.07041
H14B  2    0.018586    0.386511    0.386182    11.00000    0.04998
MOLE   3
S15   5    0.237987    0.666885   -0.151686    11.00000    0.05329    0.02318 =
         0.03645   -0.00628   -0.00517    0.00734
C16   1    0.172281    0.555426    0.033472    11.00000    0.03858    0.02979 =
         0.03419   -0.01214   -0.00399    0.00080
N17   3    0.268798    0.424074    0.054373    11.00000    0.04173    0.02579 =
         0.02545   -0.00615   -0.00088    0.00288
H17   2    0.261718    0.352122    0.138466    11.00000    0.05255
N18   3    0.393329    0.400345   -0.060094    11.00000    0.04226    0.02414 =
         0.02671   -0.00738    0.00061    0.00359
C19   1    0.389543    0.517340   -0.173364    11.00000    0.04284    0.02398 =
         0.03053   -0.00830   -0.00202   -0.00001
O20   4    0.059406    0.593412    0.124385    11.00000    0.05610    0.04532 =
         0.04743   -0.02380    0.00459    0.00719
N21   3    0.492967    0.524922   -0.302316    11.00000    0.09381    0.03277 =
         0.03145   -0.00356    0.01340    0.00671
H21A  2    0.491659    0.606087   -0.363437    11.00000    0.08093
H21B  2    0.565991    0.454944   -0.303593    11.00000    0.07076
HKLF 4 1 1 0 0 0 1 0 0 0 1
REM  [C2 H3 N3 O S] in P-1
REM R1 =  0.0309 for   2526 Fo > 4sig(Fo)  and  0.0467 for all   3433 data
REM    226 parameters refined using      0 restraints
END
WGHT      0.0423      0.0000
REM Highest difference peak  0.298,  deepest hole -0.255,  1-sigma level  0.050
Q1    1   0.2996  0.5816 -0.1608  11.00000  0.05    0.30
Q2    1   0.3381  0.4052 -0.0023  11.00000  0.05    0.28
Q3    1   0.8237  0.0218 -0.1137  11.00000  0.05    0.26
Q4    1   0.1511  0.1154  0.5227  11.00000  0.05    0.24
Q5    1   0.7362 -0.1435  0.1555  11.00000  0.05    0.21
;
