# Supplementary material for: 5-Amino-1,3,4-thia­diazol-2(3H)-one
Source: Acta Crystallogr Sect E Struct Rep Online. 2012 Mar 28;68(Pt 4):o1198. doi: 10.1107/S1600536812012433 (PMC3344135; doi:10.1107/S1600536812012433)
Supplement: Supplementary file 2 [file e-68-o1198-Isup2.hkl]

#
# h,k,l, Fc-squared, Fo-squared, sigma(Fo-squared) and status flag
#
data_I
_shelx_title ' [C2 H3 N3 O S] in P-1'
_shelx_refln_list_code          4
_shelx_F_calc_maximum      230.80
_exptl_crystal_F_000       360.00
_reflns_d_resolution_high  0.7489
 
loop_
 _symmetry_equiv_pos_as_xyz
 'x, y, z'
 '-x, -y, -z'
 
_cell_length_a     7.2860
_cell_length_b    10.2982
_cell_length_c    10.7727
_cell_angle_alpha  63.721
_cell_angle_beta   73.122
_cell_angle_gamma  76.737
 
_shelx_F_squared_multiplier     1.000
 
loop_
 _refln_index_h
 _refln_index_k
 _refln_index_l
 _refln_F_squared_calc
 _refln_F_squared_meas
 _refln_F_squared_sigma
 _refln_observed_status
   1   0   0        0.21        2.68      0.58 o
   2   0   0     5414.42     5591.80     73.52 o
   3   0   0      202.90      192.42      4.70 o
   4   0   0      102.76      100.57      4.37 o
   5   0   0      139.90      141.88      5.72 o
   6   0   0        0.10       -2.00      2.00 o
   7   0   0       26.30       27.72      4.40 o
   8   0   0      156.07      166.31      9.92 o
   9   0   0       18.27       10.13      4.56 o
  -9   1   0       14.16       12.46      6.27 o
  -8   1   0      144.80      148.36      9.38 o
  -7   1   0       83.40       84.93      7.38 o
  -6   1   0        9.67        7.50      2.72 o
  -5   1   0      160.77      158.05      5.96 o
  -4   1   0      729.81      744.90     10.78 o
  -3   1   0       51.04       55.85      2.27 o
  -2   1   0      436.30      461.94      5.69 o
  -1   1   0      122.98      107.64      2.17 o
   0   1   0     2437.10     2249.76     40.77 o
   1   1   0      129.04      126.55      2.25 o
   2   1   0     4113.55     4120.19     19.51 o
   3   1   0      228.62      216.43      3.21 o
   4   1   0     1710.56     1674.92     13.65 o
   5   1   0       39.23       33.99      3.37 o
   6   1   0      864.94      854.60     17.19 o
   7   1   0       57.65       57.49      5.64 o
   8   1   0        6.58        4.81      3.50 o
   9   1   0        3.53        3.32      4.35 o
  -8   2   0       16.09        9.77      4.73 o
  -7   2   0       17.26       16.28      3.65 o
  -6   2   0       49.02       52.22      4.75 o
  -5   2   0       38.23       38.55      3.82 o
  -4   2   0     1475.04     1497.36     37.06 o
  -3   2   0      439.42      439.24      6.88 o
  -2   2   0     4635.33     4707.08     46.53 o
  -1   2   0      203.33      197.10      4.50 o
   0   2   0     2163.33     2029.57     21.16 o
   1   2   0     1927.76     1895.20     17.92 o
   2   2   0     2198.15     2237.24     20.02 o
   3   2   0        1.64        1.46      0.94 o
   4   2   0      785.46      814.44      8.04 o
   5   2   0        0.77        0.51      1.91 o
   6   2   0      741.07      757.08     14.66 o
   7   2   0       42.44       48.60      5.35 o
   8   2   0        9.37        8.25      4.04 o
   9   2   0       85.79       83.58      8.71 o
  -8   3   0       33.82       33.47      7.53 o
  -7   3   0       12.79       11.34      3.88 o
  -6   3   0       43.37       43.30      4.55 o
  -5   3   0      135.13      124.49      6.13 o
  -4   3   0      184.20      181.65      4.90 o
  -3   3   0       25.29       31.64      2.54 o
  -2   3   0       14.37       17.84      1.86 o
  -1   3   0     2082.78     2007.96     15.83 o
   0   3   0       16.57       14.90      1.42 o
   1   3   0      352.33      351.93      5.64 o
   2   3   0      212.97      178.89      9.66 o
   3   3   0       11.00        8.22      1.51 o
   4   3   0       76.96       71.96      3.42 o
   5   3   0      166.06      163.92      6.00 o
   6   3   0      281.08      296.32      8.59 o
   7   3   0       13.11       10.96      3.92 o
   8   3   0       42.48       30.61      5.54 o
   9   3   0        9.36        6.51      4.83 o
  -8   4   0        6.44        4.75      4.82 o
  -7   4   0      103.75      110.38      9.91 o
  -6   4   0       44.03       47.21      5.71 o
  -5   4   0      343.37      340.42     12.38 o
  -4   4   0      237.92      260.28      6.10 o
  -3   4   0      647.56      661.46      9.12 o
  -2   4   0      883.87      868.60      9.45 o
  -1   4   0        4.22        5.65      1.41 o
   0   4   0       27.78       26.16      1.83 o
   1   4   0      135.24      140.40      3.61 o
   2   4   0      306.09      292.66      4.86 o
   3   4   0     2253.99     2181.17     19.33 o
   4   4   0        0.00       -0.76      1.35 o
   5   4   0      438.20      440.67      9.35 o
   6   4   0      184.64      186.50      7.82 o
   7   4   0       33.61       34.75      4.91 o
   8   4   0       69.38       74.16      7.67 o
   9   4   0        8.05        6.08      5.37 o
  -8   5   0        7.22        7.21      8.59 o
  -7   5   0       25.03       19.24      5.60 o
  -6   5   0       13.55        6.94      4.07 o
  -5   5   0       27.17       24.02      4.30 o
  -4   5   0      154.17      156.43      6.23 o
  -3   5   0      111.26      112.47      4.83 o
  -2   5   0       13.11        5.34      1.80 o
  -1   5   0     1187.68     1157.27     10.95 o
   0   5   0      242.18      268.68      6.56 o
   1   5   0     1373.68     1355.65     14.38 o
   2   5   0      222.31      230.92      6.04 o
   3   5   0       61.98       63.59      4.01 o
   4   5   0        1.22        1.79      2.06 o
   5   5   0       79.16       76.40      5.55 o
   6   5   0       24.37       23.75      4.85 o
   7   5   0       20.14       19.39      5.06 o
   8   5   0       21.62       14.94      6.10 o
  -7   6   0       53.20       63.00      8.59 o
  -6   6   0       30.47       34.76      6.18 o
  -5   6   0        6.51        7.65      3.50 o
  -4   6   0        0.03       -0.64      2.19 o
  -3   6   0       15.45       12.03      2.69 o
  -2   6   0        5.68        3.61      1.90 o
  -1   6   0      138.21      136.36      4.71 o
   0   6   0       96.98       93.80      3.66 o
   1   6   0      934.62      932.73     15.55 o
   2   6   0      158.52      139.12      5.49 o
   3   6   0       17.66       21.62      3.58 o
   4   6   0      227.66      174.28     37.80 o
   5   6   0      434.39      439.37     10.92 o
   6   6   0        2.00        1.74      3.26 o
   7   6   0       20.37       24.52      5.53 o
   8   6   0       11.16       10.49      5.10 o
  -6   7   0        0.01        1.01      4.07 o
  -5   7   0        2.73        0.33      3.60 o
  -4   7   0        5.65        3.23      2.61 o
  -3   7   0      145.54      144.80      7.00 o
  -2   7   0      801.55      757.93     12.38 o
  -1   7   0      137.00      138.62      5.89 o
   0   7   0      209.89      183.90      5.82 o
   1   7   0      125.81      128.06      5.90 o
   2   7   0       59.11       62.42      4.54 o
   3   7   0        5.25        5.06      2.77 o
   4   7   0       31.06       26.82      4.45 o
   5   7   0       72.82       76.27      6.68 o
   6   7   0       39.95       30.47      5.86 o
   7   7   0       55.77       51.61      7.50 o
   8   7   0       21.53       19.30      6.23 o
  -6   8   0       24.70       20.36      7.59 o
  -5   8   0       19.23       16.92      5.90 o
  -4   8   0      145.22      142.46      9.39 o
  -3   8   0       19.36       19.10      3.91 o
  -2   8   0      188.64      166.62      7.91 o
  -1   8   0        0.04       -1.87      2.13 o
   0   8   0      533.42      508.48     11.75 o
   1   8   0      237.25      218.76      7.44 o
   2   8   0       51.99       54.51      5.28 o
   3   8   0      145.18      135.39      8.53 o
   4   8   0       59.84       63.45      6.37 o
   5   8   0        0.38        1.79      2.97 o
   6   8   0        7.34        1.62      3.71 o
   7   8   0        6.61        4.65      4.23 o
  -5   9   0       10.23       11.06      6.73 o
  -4   9   0      135.70      146.03     11.29 o
  -3   9   0       58.30       61.01      6.78 o
  -2   9   0       86.67       89.33      7.56 o
  -1   9   0       18.74       17.31      4.06 o
   0   9   0       31.00       36.31      5.12 o
   1   9   0      257.59      270.29     11.49 o
   2   9   0      444.76      442.31     13.99 o
   3   9   0       16.32       16.13      3.89 o
   4   9   0      306.47      299.03     11.77 o
   5   9   0        0.08        1.65      3.33 o
   6   9   0       26.73       22.91      5.83 o
   7   9   0       26.72       29.40      9.22 o
  -4  10   0        0.02       -1.58      5.19 o
  -3  10   0        6.24        8.97      4.80 o
  -2  10   0        0.18        0.76      3.60 o
  -1  10   0       12.73       11.08      4.03 o
   0  10   0       19.59       22.61      4.74 o
   1  10   0       83.95       79.42      7.51 o
   2  10   0       13.13       15.14      4.39 o
   3  10   0       29.92       32.04      5.14 o
   4  10   0       11.51        6.13      3.72 o
   5  10   0        2.54        1.30      4.16 o
   6  10   0       13.99        7.22      4.97 o
  -3  11   0      202.19      239.54     18.90 o
  -2  11   0       28.58       23.76      6.17 o
  -1  11   0       67.26       87.73      8.51 o
   0  11   0       17.11       16.68      5.21 o
   1  11   0        3.82       -0.40      3.68 o
   2  11   0       19.84       19.51      5.10 o
   3  11   0       11.04       12.75      4.63 o
   4  11   0        9.10       10.63      4.69 o
   5  11   0        1.93       -1.82      4.81 o
  -1  12   0       10.72       11.95      9.65 o
   0  12   0       38.73       42.54     10.30 o
   1  12   0        0.20        0.95      4.46 o
   2  12   0       34.55       38.84      8.58 o
   3  12   0        0.45        1.11      5.61 o
  -4 -11   1       36.53       46.77      8.04 o
  -3 -11   1        5.10        4.48      4.19 o
  -2 -11   1      175.05      184.37     12.28 o
  -1 -11   1       99.78      105.52      9.46 o
   0 -11   1       88.39       82.02     10.30 o
   1 -11   1       94.94       88.41      9.51 o
   2 -11   1        7.19       10.53      5.96 o
  -5 -10   1        2.46        4.36      4.76 o
  -4 -10   1        3.26        6.71      4.30 o
  -3 -10   1       47.00       46.51      6.58 o
  -2 -10   1       67.98       75.58      7.66 o
  -1 -10   1      120.86      122.95      9.39 o
   0 -10   1       16.30       13.73      4.74 o
   1 -10   1      357.76      381.35     16.59 o
   2 -10   1      168.29      168.41     12.24 o
   3 -10   1       62.36       73.18      8.95 o
   4 -10   1       77.16       98.40     13.44 o
  -6  -9   1       26.48       34.43      7.11 o
  -5  -9   1       48.72       58.37      7.80 o
  -4  -9   1        5.19        5.96      3.60 o
  -3  -9   1      239.78      251.92      9.95 o
  -2  -9   1       44.05       38.35      5.63 o
  -1  -9   1       41.19       39.45      5.55 o
   0  -9   1       82.30       72.61      6.81 o
   1  -9   1      177.16      184.95      9.72 o
   2  -9   1       13.97       11.36      4.33 o
   3  -9   1       25.16       26.73      5.22 o
   4  -9   1      160.82      167.69     11.08 o
   5  -9   1      166.74      172.91     17.14 o
  -7  -8   1        5.03        2.29      4.63 o
  -6  -8   1       29.11       18.66      5.56 o
  -5  -8   1       16.27       18.21      5.19 o
  -4  -8   1        1.00       -0.66      2.92 o
  -3  -8   1      501.34      488.13     12.47 o
  -2  -8   1      223.60      208.95      8.27 o
  -1  -8   1      260.17      255.75      8.90 o
   0  -8   1      112.06      115.34      7.25 o
   1  -8   1       55.09       59.85      6.02 o
   2  -8   1       14.95       17.06      3.67 o
   3  -8   1      313.19      319.12     11.52 o
   4  -8   1        8.27        9.81      3.87 o
   5  -8   1       20.38       14.18      5.80 o
   6  -8   1        4.42        2.01      6.33 o
  -7  -7   1      119.84      125.66     11.36 o
  -6  -7   1       38.17       35.53      6.16 o
  -5  -7   1       12.28       11.13      3.68 o
  -4  -7   1       28.91       30.81      4.69 o
  -3  -7   1      160.37      166.74      8.21 o
  -2  -7   1        3.18        0.71      2.49 o
  -1  -7   1        0.07        0.50      1.93 o
   0  -7   1      224.08      207.00      6.24 o
   1  -7   1     1438.13     1415.17     18.12 o
   2  -7   1      107.35      107.64      6.74 o
   3  -7   1      779.15      785.13     13.56 o
   4  -7   1      195.75      185.38     20.00 o
   5  -7   1       13.57       12.86      4.55 o
   6  -7   1       77.89       80.75      9.08 o
  -8  -6   1        2.81        5.09      4.80 o
  -7  -6   1       79.25       78.68      8.68 o
  -6  -6   1       54.99       51.46      7.08 o
  -5  -6   1        0.02       -0.54      2.89 o
  -4  -6   1       54.52       49.38      5.11 o
  -3  -6   1      302.04      285.16      9.28 o
  -2  -6   1        2.66        4.34      2.13 o
  -1  -6   1      927.75      880.79     10.59 o
   0  -6   1     1228.21     1168.08     12.55 o
   1  -6   1        3.51        2.82      1.68 o
   2  -6   1       54.55       51.31      4.20 o
   3  -6   1      454.06      430.80      9.70 o
   4  -6   1       49.74       59.69      4.96 o
   5  -6   1        3.24        5.78      3.88 o
   6  -6   1        1.95       -1.89      3.49 o
   7  -6   1      160.69      163.36     12.70 o
  -8  -5   1        5.19        8.05      5.62 o
  -7  -5   1       49.49       46.65      6.91 o
  -6  -5   1       38.93       41.19      6.16 o
  -5  -5   1       14.17       12.53      3.89 o
  -4  -5   1       79.96       93.55      6.17 o
  -3  -5   1      799.92      837.36     14.00 o
  -2  -5   1      932.70      943.60     12.16 o
  -1  -5   1      489.23      504.92      7.46 o
   0  -5   1      683.80      660.87      7.49 o
   1  -5   1      174.15      169.49      4.61 o
   2  -5   1     1242.07     1237.59     12.07 o
   3  -5   1      556.76      539.51      9.99 o
   4  -5   1        7.08        6.84      2.54 o
   5  -5   1       64.01       70.34      7.20 o
   6  -5   1       27.17       26.80      5.50 o
   7  -5   1       68.31       71.74      8.47 o
  -8  -4   1       19.43       17.26      5.46 o
  -7  -4   1      109.33       91.32      8.05 o
  -6  -4   1       17.58       14.69      3.61 o
  -5  -4   1      496.56      476.25     11.19 o
  -4  -4   1        0.85        1.29      1.65 o
  -3  -4   1        0.81        1.01      1.34 o
  -2  -4   1      424.63      418.35      6.42 o
  -1  -4   1      128.13      126.95      3.68 o
   0  -4   1      300.28      323.40      4.91 o
   1  -4   1       11.81       13.89      1.76 o
   2  -4   1      883.32      959.71      9.77 o
   3  -4   1      593.60      576.45      9.85 o
   4  -4   1       25.15       20.83      2.55 o
   5  -4   1      157.47      153.43      8.18 o
   6  -4   1      220.20      225.27     13.50 o
   7  -4   1        3.22        3.89      4.17 o
   8  -4   1        6.84        7.09      5.05 o
  -8  -3   1        2.52        1.97      4.07 o
  -7  -3   1       27.23       26.04      4.88 o
  -6  -3   1        0.24       -1.77      2.18 o
  -5  -3   1        3.07        1.93      1.98 o
  -4  -3   1      180.89      170.56      4.71 o
  -3  -3   1      329.54      326.76      5.78 o
  -2  -3   1      596.01      565.99     18.21 o
  -1  -3   1     5642.01     5788.54     50.42 o
   0  -3   1       53.63       68.93      2.48 o
   1  -3   1      283.37      252.19      4.16 o
   2  -3   1      221.12      235.01      4.44 o
   3  -3   1      692.14      733.35     14.26 o
   4  -3   1       69.01       74.87      3.83 o
   5  -3   1       13.88       11.43      2.71 o
   6  -3   1      287.67      292.81     10.36 o
   7  -3   1       74.57       77.23      8.24 o
   8  -3   1       75.28       75.72      8.82 o
  -9  -2   1        6.32        9.28      5.67 o
  -8  -2   1        4.44        0.78      3.57 o
  -7  -2   1        9.79        7.84      3.73 o
  -6  -2   1        0.32        0.80      2.38 o
  -5  -2   1        0.07        1.34      1.94 o
  -4  -2   1      291.76      309.90      5.09 o
  -3  -2   1        0.72       -0.51      0.91 o
  -2  -2   1       68.60       72.55      2.24 o
  -1  -2   1        5.64        2.24      0.80 o
   0  -2   1       31.41       42.09      1.75 o
   1  -2   1      473.16      480.33      9.69 o
   2  -2   1     4535.20     4501.00     50.13 o
   3  -2   1      612.52      620.97      7.32 o
   4  -2   1     1620.94     1685.31     15.04 o
   5  -2   1        3.57       -0.06      1.95 o
   6  -2   1        0.82        0.94      2.23 o
   7  -2   1       42.69       44.64      5.75 o
   8  -2   1       48.67       41.82      7.70 o
   9  -2   1        8.90       -0.91      7.83 o
  -9  -1   1       47.85       47.21      8.03 o
  -8  -1   1        3.23        2.85      3.79 o
  -7  -1   1        5.95        5.17      3.26 o
  -6  -1   1       33.12       35.21      4.38 o
  -5  -1   1        7.33        8.37      2.25 o
  -4  -1   1        7.34        7.01      1.76 o
  -3  -1   1      170.32      172.19      3.14 o
  -2  -1   1      340.56      359.95      4.18 o
  -1  -1   1      830.37      809.42      4.67 o
   0  -1   1     1278.00     1315.37      5.34 o
   1  -1   1     1066.26     1049.02      7.76 o
   2  -1   1      297.73      263.23      4.50 o
   3  -1   1      198.18      209.74      3.76 o
   4  -1   1        4.21        4.35      1.16 o
   5  -1   1      199.55      189.70      6.26 o
   6  -1   1      141.45      146.36      7.04 o
   7  -1   1       14.39       12.07      3.29 o
   8  -1   1      249.31      241.38     12.10 o
   9  -1   1        0.06        1.00      5.23 o
  -9   0   1        0.31        2.17      5.06 o
  -8   0   1       34.52       30.61      5.21 o
  -7   0   1        6.78        7.10      3.35 o
  -6   0   1      180.67      177.69      7.10 o
  -5   0   1        2.43        3.26      2.09 o
  -4   0   1      120.34      127.50      4.92 o
  -3   0   1       89.18       86.04      3.61 o
  -2   0   1      236.73      209.89      4.08 o
  -1   0   1       76.17       75.58      2.58 o
   0   0   1     1903.81     1735.39    115.02 o
   1   0   1        0.95        2.13      0.48 o
   2   0   1     3080.87     2812.37    181.91 o
   3   0   1        3.83        1.51      0.90 o
   4   0   1       55.35       54.90      2.72 o
   5   0   1        0.51        0.50      1.95 o
   6   0   1      103.06       88.16      5.60 o
   7   0   1       28.94       29.15      4.40 o
   8   0   1      126.55      126.97      8.46 o
   9   0   1        2.17        1.57      4.45 o
  -8   1   1        4.16        7.05      3.77 o
  -7   1   1       50.12       54.61      5.79 o
  -6   1   1       29.20       30.57      3.87 o
  -5   1   1      109.76      110.46      5.74 o
  -4   1   1      105.50       95.08      4.80 o
  -3   1   1       37.47       35.89      2.80 o
  -2   1   1      155.22      179.50      2.80 o
  -1   1   1       37.76       40.55      1.62 o
   0   1   1     2073.24     2044.74     12.06 o
   2   1   1     2933.03     2989.28     23.20 o
   3   1   1        0.23       -0.79      0.85 o
   4   1   1       90.01      102.95      3.16 o
   5   1   1       19.56       19.33      2.74 o
   6   1   1       25.61       24.18      3.37 o
   7   1   1       45.40       45.00      5.00 o
   8   1   1        8.66       10.79      3.81 o
   9   1   1        3.33       -2.19      4.30 o
  -8   2   1       28.85       23.77      5.37 o
  -7   2   1        0.13       -0.97      2.55 o
  -6   2   1      368.66      367.46      9.81 o
  -5   2   1      286.21      302.09      8.13 o
  -4   2   1      660.86      657.56     11.44 o
  -3   2   1        7.18       10.42      1.56 o
  -2   2   1       57.85       62.79      2.69 o
  -1   2   1       58.24       44.49      2.09 o
   0   2   1     2784.27     2796.05     15.19 o
   1   2   1        0.32        0.23      0.54 o
   2   2   1     2695.96     2767.59     21.31 o
   3   2   1        8.79        6.58      1.09 o
   4   2   1       75.77       74.05      2.92 o
   5   2   1       24.46       29.66      2.70 o
   6   2   1       42.42       42.91      4.54 o
   7   2   1        0.49        0.49      2.65 o
   8   2   1       43.45       43.72      6.04 o
   9   2   1        2.40       -0.47      4.08 o
  -8   3   1       49.89       37.42      6.89 o
  -7   3   1       12.70       11.66      3.47 o
  -6   3   1      887.18      900.60     17.02 o
  -5   3   1        1.40       -0.77      2.15 o
  -4   3   1      558.20      550.83      8.91 o
  -3   3   1      290.05      255.95      5.41 o
  -2   3   1      122.76      130.68      3.69 o
  -1   3   1      844.77      799.05     31.37 o
   0   3   1      176.72      119.72     10.51 o
   1   3   1      449.18      443.95      7.22 o
   2   3   1      396.90      413.48      6.23 o
   3   3   1      469.34      466.05      6.24 o
   4   3   1       20.55       22.41      2.15 o
   5   3   1       68.84       72.11      3.71 o
   6   3   1        1.24       -0.83      2.27 o
   7   3   1        0.21       -0.22      2.82 o
   8   3   1        5.15        1.89      3.57 o
   9   3   1        0.25        0.70      4.02 o
  -8   4   1       21.67       24.56      7.48 o
  -7   4   1       12.94       13.47      4.42 o
  -6   4   1       97.90       87.15      6.27 o
  -5   4   1       87.31       69.10     10.65 o
  -4   4   1       28.95       25.64      2.85 o
  -3   4   1        0.92       -0.48      1.49 o
  -2   4   1     2144.91     2260.57     15.04 o
  -1   4   1     1238.74     1228.14     10.87 o
   0   4   1     5503.73     5520.73     53.15 o
   1   4   1        0.15       -0.40      1.02 o
   2   4   1       51.68       44.44      2.39 o
   3   4   1      101.19       97.53      8.18 o
   4   4   1        2.64        2.80      1.51 o
   5   4   1        7.40        5.03      1.87 o
   6   4   1       73.76       72.90      5.79 o
   7   4   1        1.92        3.78      3.35 o
   8   4   1        4.28        4.24      3.80 o
   9   4   1        1.21        0.45      5.12 o
  -7   5   1      145.80      158.46     11.91 o
  -6   5   1       78.27       74.96      7.19 o
  -5   5   1      400.92      406.79     10.10 o
  -4   5   1      852.24      841.79     15.32 o
  -3   5   1       26.03       29.39      3.01 o
  -2   5   1       59.79       69.87      3.94 o
  -1   5   1      589.60      633.60      8.22 o
   0   5   1      281.29      298.99      5.07 o
   1   5   1      129.69      115.19      3.63 o
   2   5   1       23.27       25.22      2.59 o
   3   5   1     1637.50     1552.60     19.17 o
   4   5   1       64.78       67.35      4.54 o
   5   5   1      249.33      252.27      7.18 o
   6   5   1       39.01       36.95      4.88 o
   7   5   1        0.01        0.64      3.30 o
   8   5   1        0.68       -1.23      4.17 o
   9   5   1        2.79       -0.02      5.19 o
  -7   6   1       50.07       53.41      8.91 o
  -6   6   1        0.63       -0.55      3.30 o
  -5   6   1       26.11       25.23      4.68 o
  -4   6   1      366.48      394.25     12.41 o
  -3   6   1       66.89       53.56      4.05 o
  -2   6   1      264.81      238.35      6.26 o
  -1   6   1      919.87      896.89     10.56 o
   0   6   1      711.86      779.07      8.61 o
   1   6   1       26.83       27.80      2.50 o
   2   6   1      313.41      324.02      8.27 o
   3   6   1       75.35       77.99      5.57 o
   4   6   1       22.25       20.58      3.63 o
   5   6   1        3.27        3.70      2.41 o
   6   6   1        4.95        8.21      3.64 o
   7   6   1       96.87       97.04     10.99 o
   8   6   1        1.71        0.18      3.91 o
  -7   7   1        3.22        5.68      7.92 o
  -6   7   1      102.88       94.20     10.51 o
  -5   7   1      159.06      163.32      9.96 o
  -4   7   1        7.71        7.44      2.99 o
  -3   7   1        9.54        7.76      2.45 o
  -2   7   1       96.90      103.68      5.26 o
  -1   7   1      547.00      509.80      8.78 o
   0   7   1      571.40      559.26      9.14 o
   1   7   1      318.59      310.11      7.68 o
   2   7   1      526.34      517.61     10.21 o
   3   7   1       97.82       99.46      6.78 o
   4   7   1      303.34      316.08     10.13 o
   5   7   1      262.07      266.63      9.62 o
   6   7   1       33.55       30.20      5.40 o
   7   7   1        0.38        1.08      3.53 o
   8   7   1        1.72        0.50      4.28 o
  -6   8   1       19.49       17.22      6.11 o
  -5   8   1      368.41      362.94     18.82 o
  -4   8   1       10.21        3.22      3.07 o
  -3   8   1       48.03       59.98      5.63 o
  -2   8   1       44.99       55.84      5.25 o
  -1   8   1      266.86      243.24      7.58 o
   0   8   1      240.61      236.52      7.45 o
   1   8   1       32.69       36.36      3.85 o
   2   8   1      434.27      409.35     10.44 o
   3   8   1      274.26      264.07      9.62 o
   4   8   1       47.49       47.92      5.50 o
   5   8   1      127.40      142.65      9.62 o
   6   8   1       12.27       12.92      4.57 o
   7   8   1        0.59       -3.55      3.55 o
   8   8   1       13.83       13.85      5.75 o
  -5   9   1       21.40       13.01      6.45 o
  -4   9   1       62.76       70.62     13.15 o
  -3   9   1        0.09       -0.32      2.78 o
  -2   9   1      310.42      319.41     10.38 o
  -1   9   1      542.30      546.94     15.34 o
   0   9   1      126.23      119.24      7.94 o
   1   9   1      890.27      881.25     15.11 o
   2   9   1      133.51      136.13      7.96 o
   3   9   1       33.20       34.26      4.64 o
   4   9   1        3.29        7.58      3.53 o
   5   9   1       62.64       59.39      6.67 o
   6   9   1        0.02       -0.13      3.54 o
   7   9   1        0.09       -3.46      3.91 o
  -4  10   1       21.97       21.56      7.59 o
  -3  10   1       70.26       62.81      7.79 o
  -2  10   1       20.15       18.82      4.55 o
  -1  10   1      181.32      185.55     10.23 o
   0  10   1       25.58       31.18      5.11 o
   1  10   1       65.24       71.72      7.09 o
   2  10   1       32.30       28.51      4.53 o
   3  10   1       64.83       58.76      6.09 o
   4  10   1      110.83      119.51      8.56 o
   5  10   1      129.58      130.69      9.88 o
   6  10   1        1.62        0.51      4.64 o
  -3  11   1      199.99      223.16     18.98 o
  -2  11   1      121.43      132.53     11.17 o
  -1  11   1      100.24      112.43      9.31 o
   0  11   1       32.22       35.36      5.82 o
   1  11   1      101.67      106.61      8.95 o
   2  11   1       36.06       29.00      5.43 o
   3  11   1        0.43        1.26      3.68 o
   4  11   1       14.28        9.46      4.07 o
   5  11   1       61.18       65.63      7.35 o
  -1  12   1       25.69       26.83      6.54 o
   0  12   1      143.19      159.78     14.13 o
   1  12   1      150.44      155.21     12.30 o
   2  12   1        2.08        4.02      4.17 o
   3  12   1       78.95       90.20      9.04 o
   4  12   1       22.34       26.85      6.90 o
  -2 -11   2        9.07       12.29      5.64 o
  -1 -11   2       12.37       12.64      5.91 o
   0 -11   2       10.68       14.56      6.33 o
   1 -11   2       12.58        4.05      8.27 o
  -4 -10   2       10.31       11.39      4.87 o
  -3 -10   2        6.06        2.94      4.11 o
  -2 -10   2        5.44        3.96      3.87 o
  -1 -10   2        1.01        3.03      3.72 o
   0 -10   2       78.19       82.81     10.15 o
   1 -10   2        1.98       -0.02      3.80 o
   2 -10   2       52.53       62.26      8.27 o
   3 -10   2        8.94        9.09      5.30 o
  -5  -9   2        6.07        4.13      4.50 o
  -4  -9   2        0.45        2.07      3.59 o
  -3  -9   2       19.30       16.43      4.65 o
  -2  -9   2        8.71        7.45      3.76 o
  -1  -9   2       30.03       32.10      5.35 o
   0  -9   2       16.03       17.37      4.38 o
   1  -9   2        3.27        3.08      3.66 o
   2  -9   2        9.25        8.46      4.41 o
   3  -9   2       49.60       54.72      7.55 o
   4  -9   2       25.42       24.81      5.73 o
  -6  -8   2       15.07       14.59      5.63 o
  -5  -8   2        5.25        2.51      4.51 o
  -4  -8   2       17.99       10.88      3.82 o
  -3  -8   2       41.53       42.22      5.26 o
  -2  -8   2       46.40       42.14      5.62 o
  -1  -8   2       49.04       62.60      6.28 o
   0  -8   2       51.95       56.74      5.54 o
   1  -8   2      200.14      217.11      9.44 o
   2  -8   2        6.58        4.57      3.14 o
   3  -8   2       25.48       26.51      4.95 o
   4  -8   2        6.11        7.49      3.88 o
   5  -8   2        8.81        4.73      5.05 o
  -7  -7   2       23.16       18.17      5.96 o
  -6  -7   2        8.81        9.83      4.53 o
  -5  -7   2      157.05      139.89     10.72 o
  -4  -7   2       62.37       60.11      6.32 o
  -3  -7   2       13.11       11.60      3.38 o
  -2  -7   2      821.17      741.30     18.41 o
  -1  -7   2       78.18       86.57      6.17 o
   0  -7   2     1029.67     1007.49     17.38 o
   1  -7   2      286.91      296.18      9.05 o
   2  -7   2       41.95       48.76      5.03 o
   3  -7   2       69.70       75.14      6.90 o
   4  -7   2       52.64       65.97      6.81 o
   5  -7   2       29.75       28.92      6.60 o
   6  -7   2       93.74      108.63     10.22 o
  -7  -6   2       13.13        8.87      4.85 o
  -6  -6   2       30.94       30.55      5.91 o
  -5  -6   2       12.67        6.95      3.78 o
  -4  -6   2        1.12        0.47      2.71 o
  -3  -6   2        1.25       -0.13      2.41 o
  -2  -6   2      139.95      146.79      6.08 o
  -1  -6   2      223.00      205.71      6.63 o
   0  -6   2        7.00        8.79      2.22 o
   1  -6   2      467.64      436.52     10.00 o
   2  -6   2      693.95      654.54     11.34 o
   3  -6   2       30.96       30.23      4.10 o
   4  -6   2      192.68      181.42      8.13 o
   5  -6   2        3.81        5.62      3.89 o
   6  -6   2       66.02       62.63      7.90 o
   7  -6   2       13.26       10.96      6.31 o
  -8  -5   2        0.21       -0.47      6.19 o
  -7  -5   2      129.44      118.74     10.50 o
  -6  -5   2       98.06       98.62      9.05 o
  -5  -5   2      120.63      114.19      8.90 o
  -4  -5   2      267.81      263.23      9.10 o
  -3  -5   2      320.68      310.92      9.38 o
  -2  -5   2      202.19      196.19      6.46 o
  -1  -5   2       20.93       26.40      2.24 o
   0  -5   2       48.95       46.57      2.87 o
   1  -5   2      129.49      127.78      4.38 o
   2  -5   2       39.79       30.22      3.26 o
   3  -5   2       48.81       44.53      7.41 o
   4  -5   2      728.37      688.16     13.44 o
   5  -5   2       55.09       61.83      6.21 o
   6  -5   2        0.31        5.56      3.80 o
   7  -5   2        2.57        5.52      4.41 o
  -8  -4   2        0.09       -0.61      4.28 o
  -7  -4   2       59.39       64.04      7.20 o
  -6  -4   2       13.10       13.96      4.00 o
  -5  -4   2        3.81        1.81      2.48 o
  -4  -4   2       60.97       61.32      4.16 o
  -3  -4   2     1372.30     1425.16     18.05 o
  -2  -4   2      222.35      225.75      4.87 o
  -1  -4   2      338.59      366.20      5.06 o
   0  -4   2      507.79      439.70      6.14 o
   1  -4   2     1222.70     1244.86     10.90 o
   2  -4   2      115.70      119.49      3.38 o
   3  -4   2      186.60      184.46      5.99 o
   4  -4   2        0.41        1.37      1.99 o
   5  -4   2       11.06       10.57      2.97 o
   6  -4   2        7.60        6.26      3.78 o
   7  -4   2        0.25        2.71      3.89 o
   8  -4   2        7.65        9.91      5.35 o
  -8  -3   2       10.30        9.64      4.91 o
  -7  -3   2      304.83      306.82     11.97 o
  -6  -3   2       47.43       50.36      5.36 o
  -5  -3   2      198.51      191.27      7.58 o
  -4  -3   2       56.68       69.35      3.83 o
  -3  -3   2      190.44      186.10      3.98 o
  -2  -3   2       45.91       54.33      2.53 o
  -1  -3   2        1.61        0.77      0.94 o
   0  -3   2      297.87      307.35      4.59 o
   1  -3   2     1484.07     1522.88     14.55 o
   2  -3   2      583.89      617.87      9.22 o
   3  -3   2      852.61      850.92     10.46 o
   4  -3   2        5.69        3.13      1.56 o
   5  -3   2       87.58       86.99      5.22 o
   6  -3   2       81.53       90.41      8.19 o
   7  -3   2        8.13        6.04      4.12 o
   8  -3   2        1.07        2.98      4.35 o
  -8  -2   2        0.53       -1.32      3.79 o
  -7  -2   2       46.40       47.53      6.16 o
  -6  -2   2      176.41      185.38      7.90 o
  -5  -2   2       62.91       63.39      4.50 o
  -4  -2   2      605.51      606.79      7.27 o
  -3  -2   2      978.12     1008.31      9.61 o
  -2  -2   2       57.96       56.69      2.39 o
  -1  -2   2     6506.56     6667.01     40.17 o
   0  -2   2      294.89      313.27      4.17 o
   1  -2   2       58.16       54.89      2.59 o
   2  -2   2       66.11       69.15      2.24 o
   3  -2   2       80.65       80.40      3.13 o
   4  -2   2      450.32      470.54      7.81 o
   5  -2   2      203.05      200.78      5.04 o
   6  -2   2      183.38      187.01      9.40 o
   7  -2   2       95.90      101.40      8.96 o
   8  -2   2       20.01       17.67      6.07 o
   9  -2   2       23.71       18.73      8.08 o
  -8  -1   2       35.61       40.76      6.28 o
  -7  -1   2       17.89       19.78      4.13 o
  -6  -1   2       23.94       18.35      3.49 o
  -5  -1   2      214.90      205.36      6.44 o
  -4  -1   2     1110.71     1143.81     14.41 o
  -3  -1   2      270.22      272.23      4.40 o
  -2  -1   2       53.55       58.59      2.07 o
  -1  -1   2       20.45       13.84      2.28 o
   0  -1   2      345.35      317.30      3.77 o
   1  -1   2      343.35      315.42      4.56 o
   2  -1   2       45.51       41.00      2.05 o
   3  -1   2      967.00      922.50     10.15 o
   4  -1   2        5.03        5.12      1.42 o
   5  -1   2       64.53       64.48      3.29 o
   6  -1   2      112.41      119.60      6.79 o
   7  -1   2       33.12       28.59      4.71 o
   8  -1   2        1.94        0.23      4.03 o
   9  -1   2        1.67        2.29      5.10 o
  -8   0   2       41.04       45.40      6.12 o
  -7   0   2      375.96      370.02     12.50 o
  -6   0   2        1.39       -0.72      2.29 o
  -5   0   2      277.67      274.34      7.76 o
  -4   0   2     1693.99     1729.09     18.78 o
  -3   0   2      450.76      440.83      5.75 o
  -2   0   2     4480.23     4885.01     34.30 o
  -1   0   2        2.37        0.79      0.68 o
   0   0   2     2525.30     2233.84    151.10 o
   1   0   2     1475.92     1424.23     14.46 o
   2   0   2     2474.39     2452.00     34.39 o
   3   0   2      271.17      267.18      4.36 o
   4   0   2      940.47      963.48     14.84 o
   5   0   2      292.15      295.49      5.84 o
   6   0   2      657.98      689.01     11.78 o
   7   0   2        0.05        0.35      2.34 o
   8   0   2       33.27       38.02      6.41 o
   9   0   2        9.36       15.07      6.07 o
  -8   1   2       68.41       66.57      6.96 o
  -7   1   2        0.42        1.82      2.98 o
  -6   1   2        0.05       -1.66      2.16 o
  -5   1   2      240.80      245.78      7.56 o
  -4   1   2     1893.82     1930.97     22.15 o
  -3   1   2        6.98       11.10      1.97 o
  -2   1   2     6633.92     6750.32     73.63 o
  -1   1   2      131.63      135.59      2.73 o
   0   1   2     2535.11     2607.54     15.38 o
   1   1   2     1296.35     1221.41     11.74 o
   2   1   2     2592.29     2270.39    188.27 o
   3   1   2        4.93        6.84      1.23 o
   4   1   2      169.99      171.01      4.03 o
   5   1   2       32.07       33.37      2.53 o
   6   1   2      167.73      172.17      6.43 o
   7   1   2       25.74       28.01      4.25 o
   8   1   2       22.84       22.07      4.39 o
   9   1   2       25.78       27.44      6.22 o
  -8   2   2      145.30      149.16     10.06 o
  -7   2   2        9.54        7.32      3.51 o
  -6   2   2      690.28      698.65     15.15 o
  -5   2   2       60.71       60.77      4.82 o
  -4   2   2       48.57       44.18      3.80 o
  -3   2   2      313.54      309.88     24.17 o
  -2   2   2      137.75      125.69      3.34 o
  -1   2   2      279.32      278.78      3.94 o
   0   2   2     1917.18     1915.11     22.38 o
   1   2   2      557.41      457.03     31.73 o
   2   2   2    53269.14    50271.81    496.61 o
   3   2   2      370.72      369.71      6.25 o
   4   2   2     3640.69     3774.94     33.72 o
   5   2   2       73.99       77.97      3.60 o
   6   2   2       30.79       31.43      3.98 o
   7   2   2       53.71       47.19      5.09 o
   8   2   2        6.60        6.82      3.56 o
   9   2   2        5.50        8.79      5.56 o
  -8   3   2       62.90       64.09      7.83 o
  -7   3   2      111.91      105.57      7.50 o
  -6   3   2      408.04      428.80     14.31 o
  -5   3   2       71.25       73.90      5.29 o
  -4   3   2       52.74       56.04      4.54 o
  -3   3   2      524.93      512.26      7.33 o
  -2   3   2     1802.77     1873.43     15.94 o
  -1   3   2       66.46       81.64      2.91 o
   0   3   2      241.34      252.31     11.92 o
   1   3   2      191.23      178.04      3.35 o
   2   3   2      606.73      629.12      8.29 o
   3   3   2       56.93       59.26      2.53 o
   4   3   2     1346.69     1334.90     11.15 o
   5   3   2       87.38       87.60      3.61 o
   6   3   2      137.06      140.22      7.00 o
   7   3   2       41.71       47.86      5.05 o
   8   3   2      217.91      236.65     10.44 o
   9   3   2        5.77        8.28      4.54 o
  -8   4   2        1.97        3.28      6.84 o
  -7   4   2        7.13        5.27      3.37 o
  -6   4   2       17.70       16.85      3.65 o
  -5   4   2        4.83        5.49      2.67 o
  -4   4   2       38.21       28.44      5.17 o
  -3   4   2      161.29      159.93      4.90 o
  -2   4   2     1362.18     1410.14     21.57 o
  -1   4   2      159.98      154.35      4.03 o
   0   4   2     6012.78     6202.55     40.34 o
   1   4   2      155.97      148.36      3.40 o
   2   4   2      399.67      404.79      5.30 o
   3   4   2      543.65      550.50      7.29 o
   4   4   2      883.42      905.95      9.90 o
   5   4   2        2.38        3.80      1.80 o
   6   4   2       38.44       40.19      4.27 o
   7   4   2       20.91       23.75      4.87 o
   8   4   2      158.48      161.79     11.00 o
   9   4   2        0.24        1.48      4.32 o
  -7   5   2       30.60       33.51      6.41 o
  -6   5   2       72.33       71.42      6.09 o
  -5   5   2       40.24       43.43      4.53 o
  -4   5   2      184.60      136.11     19.06 o
  -3   5   2      163.27      153.38      5.31 o
  -2   5   2       60.94       66.69      3.77 o
  -1   5   2      482.87      502.36      8.17 o
   0   5   2       41.91       42.08      2.49 o
   1   5   2      994.35      956.60     12.85 o
   2   5   2        3.59        1.23      1.22 o
   3   5   2       11.01       14.30      2.31 o
   4   5   2      146.27      143.16      4.66 o
   5   5   2       13.39       15.73      2.78 o
   6   5   2       44.43       48.68      5.25 o
   7   5   2       43.73       48.30      5.63 o
   8   5   2       43.84       46.71      7.82 o
   9   5   2        0.11       -0.66      4.74 o
  -7   6   2       11.07       11.37      5.22 o
  -6   6   2       25.76       29.02      6.00 o
  -5   6   2      214.15      198.32      9.24 o
  -4   6   2       46.27       31.47      4.00 o
  -3   6   2      736.89      698.21     12.05 o
  -2   6   2      210.29      211.52     11.27 o
  -1   6   2      695.14      691.70      9.39 o
   0   6   2      585.61      590.84      7.66 o
   1   6   2      124.96      136.97      3.78 o
   2   6   2      181.04      178.76      4.75 o
   3   6   2      136.40      130.89      4.28 o
   4   6   2       89.97       90.19      5.15 o
   5   6   2      308.76      310.51      8.92 o
   6   6   2        6.27        7.03      3.48 o
   7   6   2      130.49      140.94     10.48 o
   8   6   2       31.41       25.12      5.77 o
   9   6   2       12.18        5.55      5.73 o
  -6   7   2       54.06       60.08      8.01 o
  -5   7   2       60.39       62.23      7.41 o
  -4   7   2       38.68       28.12      4.57 o
  -3   7   2       76.73       74.52      4.95 o
  -2   7   2      144.01      137.61      5.62 o
  -1   7   2       46.11       46.01      3.56 o
   0   7   2       74.94       61.30      3.67 o
   1   7   2      702.64      684.14      9.48 o
   2   7   2       13.51       13.47      2.65 o
   3   7   2      538.24      511.93     11.69 o
   4   7   2       37.59       39.16      4.66 o
   5   7   2       58.47       56.00      7.42 o
   6   7   2        5.94       10.87      3.77 o
   7   7   2       12.70       16.43      4.86 o
   8   7   2        5.03        6.44      4.49 o
  -6   8   2        8.31       12.89      6.01 o
  -5   8   2      126.08      135.54     10.87 o
  -4   8   2       31.63       33.14      5.72 o
  -3   8   2       33.10       41.60      4.41 o
  -2   8   2       10.64       11.77      2.61 o
  -1   8   2        9.35        9.25      2.35 o
   0   8   2       28.18       24.05      3.01 o
   1   8   2       40.47       39.86      3.94 o
   2   8   2       13.40       11.45      2.73 o
   3   8   2      352.07      346.56     11.77 o
   4   8   2       30.64       25.68      4.28 o
   5   8   2        3.73        3.15      3.07 o
   6   8   2       68.38       78.59      8.11 o
   7   8   2       71.99       66.46      8.12 o
   8   8   2        0.69        2.57      4.47 o
  -5   9   2       71.06       64.87     10.70 o
  -4   9   2        3.43        2.25      4.19 o
  -3   9   2        1.84        3.28      3.25 o
  -2   9   2       10.19        6.38      2.98 o
  -1   9   2      115.99      116.71      7.10 o
   0   9   2      335.12      315.03      9.53 o
   1   9   2      171.35      173.07      6.99 o
   2   9   2      209.11      203.87      8.02 o
   3   9   2       59.00       65.82      6.26 o
   4   9   2       16.94       14.96      4.00 o
   5   9   2        2.06        2.20      3.22 o
   6   9   2        0.30        3.51      3.83 o
   7   9   2        6.71       12.12      4.92 o
  -4  10   2       34.23       24.93      6.82 o
  -3  10   2       12.44       11.23      4.28 o
  -2  10   2      155.79      148.48     10.87 o
  -1  10   2       26.19       28.63      4.97 o
   0  10   2      122.67      120.33      8.43 o
   1  10   2        6.72        6.89      2.88 o
   2  10   2      170.97      162.96      8.81 o
   3  10   2       41.25       38.70      4.94 o
   4  10   2       40.22       39.10      5.73 o
   5  10   2       51.11       51.38      6.67 o
   6  10   2       11.62       10.05      5.48 o
   7  10   2        0.97       -0.34      4.50 o
  -3  11   2       10.25       12.20      5.32 o
  -2  11   2      107.25      110.82     10.40 o
  -1  11   2       50.75       57.73      7.55 o
   0  11   2       62.44       65.80      7.07 o
   1  11   2        0.37       -0.38      3.05 o
   2  11   2       13.69       14.48      3.89 o
   3  11   2      124.28      124.46      8.74 o
   4  11   2      120.49      113.81      8.62 o
   5  11   2        6.03        5.65      4.28 o
   6  11   2       67.96       66.26      9.95 o
  -2  12   2        0.01        3.08      5.58 o
  -1  12   2        0.51        4.74      4.59 o
   0  12   2        1.41        0.54      4.37 o
   1  12   2        6.61        7.54      4.84 o
   2  12   2       11.30       11.90      4.47 o
   3  12   2       18.12       10.88      4.76 o
   4  12   2        0.30        0.61      3.81 o
   5  12   2        8.96        9.39      4.83 o
   1  13   2       54.70       77.80     15.42 o
   2  13   2       11.07       14.66     13.10 o
  -3 -10   3      169.91      177.30     13.54 o
  -2 -10   3        4.98        1.24      4.19 o
  -1 -10   3      114.92      119.48     10.94 o
   0 -10   3       16.44       11.37      5.72 o
   1 -10   3        7.72        7.43      4.78 o
   2 -10   3       15.93       15.99      5.74 o
  -5  -9   3       11.17        6.07      7.16 o
  -4  -9   3        1.63        2.24      4.08 o
  -3  -9   3       92.78       88.30      8.53 o
  -2  -9   3       53.57       54.90      6.90 o
  -1  -9   3       57.03       55.79      6.79 o
   0  -9   3      365.12      367.72     19.00 o
   1  -9   3       79.89       73.33      8.45 o
   2  -9   3      246.71      261.53     13.04 o
   3  -9   3      128.75      122.61     11.04 o
   4  -9   3       13.77       13.72      5.56 o
  -6  -8   3        1.47       -5.25      6.46 o
  -5  -8   3       47.22       45.69      7.34 o
  -4  -8   3       37.91       44.56      5.83 o
  -3  -8   3        0.05        1.72      3.30 o
  -2  -8   3        2.85        3.44      3.24 o
  -1  -8   3      134.85      126.85      9.06 o
   0  -8   3       91.51      108.18      8.23 o
   1  -8   3       48.39       47.81      6.43 o
   2  -8   3       95.48       84.78      8.42 o
   3  -8   3      414.42      433.60     14.08 o
   4  -8   3       71.37       77.62      7.99 o
   5  -8   3       84.66       95.79     11.53 o
  -6  -7   3       31.24       26.00      6.20 o
  -5  -7   3      153.70      148.70     11.48 o
  -4  -7   3      111.06      130.30      9.08 o
  -3  -7   3       72.08       76.23      6.52 o
  -2  -7   3       46.07       55.73      6.13 o
  -1  -7   3      566.89      573.48     13.88 o
   0  -7   3       87.83       71.27      5.92 o
   1  -7   3      127.99      122.27      9.12 o
   2  -7   3      124.92      127.84      8.65 o
   3  -7   3      134.85      127.22      9.00 o
   4  -7   3        0.67       -0.04      3.10 o
   5  -7   3        1.74        2.24      3.96 o
   6  -7   3       87.08       96.41     11.39 o
  -7  -6   3       39.96       28.47      9.01 o
  -6  -6   3        0.60        2.41      3.67 o
  -5  -6   3       22.53       22.46      5.28 o
  -4  -6   3       62.27       63.68      6.31 o
  -3  -6   3        0.03        0.57      2.37 o
  -2  -6   3       44.94       49.17      4.94 o
  -1  -6   3      942.59      916.55     18.77 o
   0  -6   3      172.70      163.81      6.46 o
   1  -6   3      582.98      601.77     12.11 o
   2  -6   3      161.15      173.88      8.55 o
   3  -6   3       35.17       33.90      4.70 o
   4  -6   3        1.69        2.10      2.62 o
   5  -6   3      253.58      271.63     10.23 o
   6  -6   3        2.07        4.00      4.35 o
   7  -6   3        0.02        2.77      5.43 o
  -7  -5   3       28.99       26.00      6.18 o
  -6  -5   3       88.28       82.17      8.63 o
  -5  -5   3      556.34      521.52     16.00 o
  -4  -5   3      104.48       99.45      6.69 o
  -3  -5   3      147.54      135.85      7.63 o
  -2  -5   3      179.15      162.50      6.02 o
  -1  -5   3      155.08      156.85      5.25 o
   0  -5   3        9.99       10.48      1.97 o
   1  -5   3       74.57       74.90      4.50 o
   2  -5   3      189.02      183.87      6.26 o
   3  -5   3     1058.41     1033.68     15.90 o
   4  -5   3       49.80       44.84      4.86 o
   5  -5   3      618.99      640.93     14.17 o
   6  -5   3       62.53       66.77      7.92 o
   7  -5   3       17.62       13.53      5.22 o
  -8  -4   3        4.99        5.25      6.77 o
  -7  -4   3       37.89       33.52      5.89 o
  -6  -4   3        0.11       -2.74      2.74 o
  -5  -4   3      281.84      262.21     10.35 o
  -4  -4   3      123.17      126.40      6.24 o
  -3  -4   3       10.63       12.23      2.56 o
  -2  -4   3       84.76       78.91      3.32 o
  -1  -4   3      445.97      442.84      6.33 o
   0  -4   3       53.32       46.25      2.77 o
   1  -4   3     1390.00     1298.35     13.79 o
   2  -4   3     1048.69      992.28     11.60 o
   3  -4   3      146.89      144.81      5.33 o
   4  -4   3       16.60       13.50      2.95 o
   5  -4   3      295.16      282.08      9.41 o
   6  -4   3       17.50       14.48      4.66 o
   7  -4   3        6.03        5.62      4.19 o
   8  -4   3        0.08        3.58      5.15 o
  -8  -3   3        5.18        3.23      4.86 o
  -7  -3   3       71.05       60.91      7.91 o
  -6  -3   3       26.81       26.80      4.48 o
  -5  -3   3       55.98       50.59      5.18 o
  -4  -3   3      370.57      369.49      7.39 o
  -3  -3   3       90.76       97.09      3.70 o
  -2  -3   3      138.68      168.03      3.97 o
  -1  -3   3     1509.66     1626.17     10.26 o
   0  -3   3     1515.33     1564.73     10.94 o
   1  -3   3     1126.18     1135.52     12.66 o
   2  -3   3      555.09      530.82      8.40 o
   3  -3   3        8.02        9.52      2.02 o
   4  -3   3      903.39      919.12     16.47 o
   5  -3   3      232.00      232.12      7.41 o
   6  -3   3       17.85       17.67      4.56 o
   7  -3   3       59.52       66.46      7.76 o
   8  -3   3       16.06       14.06      5.20 o
  -8  -2   3        8.86        1.50      4.16 o
  -7  -2   3        0.15        0.49      3.34 o
  -6  -2   3       61.22       59.61      6.34 o
  -5  -2   3      220.65      215.56      7.13 o
  -4  -2   3       68.48       70.18      4.14 o
  -3  -2   3     1448.97     1442.96     12.40 o
  -2  -2   3      102.66      117.98      3.07 o
  -1  -2   3       84.35       89.05      3.07 o
   0  -2   3     1335.35     1367.28     10.01 o
   1  -2   3      112.71      108.46      4.70 o
   2  -2   3       73.16       88.73      3.33 o
   3  -2   3       55.09       60.57      2.69 o
   4  -2   3      510.56      541.43      7.63 o
   5  -2   3      148.37      144.06      5.52 o
   6  -2   3        7.21        9.59      3.81 o
   7  -2   3      101.27      118.31      9.61 o
   8  -2   3       45.55       43.50      7.04 o
  -8  -1   3        3.00        0.48      4.04 o
  -7  -1   3        8.20        7.87      3.60 o
  -6  -1   3       36.00       39.46      4.59 o
  -5  -1   3       81.25       76.70      5.46 o
  -4  -1   3       15.66       14.74      2.38 o
  -3  -1   3       63.43       80.69      2.81 o
  -2  -1   3      371.93      364.53      4.59 o
  -1  -1   3       70.35       64.48      2.30 o
   0  -1   3     1175.55     1190.77      9.16 o
   1  -1   3     5450.72     5582.26     71.30 o
   2  -1   3      384.12      420.01      5.32 o
   3  -1   3      401.40      384.49      6.05 o
   4  -1   3       88.51       95.14      3.67 o
   5  -1   3      268.92      287.13      5.80 o
   6  -1   3       39.42       30.79      4.42 o
   7  -1   3        6.50        6.26      3.59 o
   8  -1   3       51.15       47.01      7.91 o
   9  -1   3        5.23        4.88      5.24 o
  -8   0   3        0.62       -2.84      3.74 o
  -7   0   3        9.57        3.61      3.22 o
  -6   0   3       18.53       16.27      3.48 o
  -5   0   3       43.64       46.46      4.33 o
  -4   0   3       17.74       19.04      2.79 o
  -3   0   3       18.52       19.54      1.69 o
  -2   0   3      424.77      468.89      5.23 o
  -1   0   3       77.67       84.47      6.97 o
   0   0   3      372.03      314.63     33.70 o
   1   0   3      255.24      244.50      3.76 o
   2   0   3      162.45      180.88      3.75 o
   3   0   3      429.61      442.79      5.11 o
   4   0   3     1054.48     1039.46     16.12 o
   5   0   3       42.16       43.55      2.86 o
   6   0   3      599.41      635.00     11.09 o
   7   0   3        2.67        2.62      3.00 o
   8   0   3        1.43        1.81      4.21 o
   9   0   3       11.92       13.83      6.01 o
  -8   1   3       23.09       20.72      4.66 o
  -7   1   3      231.46      220.39      9.83 o
  -6   1   3        9.04        8.89      3.26 o
  -5   1   3       53.77       52.04      4.60 o
  -4   1   3      116.28      127.87      5.70 o
  -3   1   3      113.45      119.48      8.94 o
  -2   1   3       16.09       19.64      1.73 o
  -1   1   3      323.94      356.86      5.18 o
   0   1   3      407.80      413.44      3.78 o
   1   1   3      125.42       99.17     11.38 o
   2   1   3      966.71     1006.88     12.49 o
   3   1   3      463.29      391.11     36.15 o
   4   1   3       78.78       69.89      5.88 o
   5   1   3       19.38       16.08      2.14 o
   6   1   3        0.89        0.98      2.16 o
   7   1   3       41.34       43.27      4.65 o
   8   1   3       19.40       15.63      4.61 o
   9   1   3        8.75        4.66      5.13 o
  -8   2   3        5.75        5.20      4.50 o
  -7   2   3        1.55        1.60      3.26 o
  -6   2   3       39.46       40.47      4.67 o
  -5   2   3       15.01       13.89      2.95 o
  -4   2   3      527.39      449.09     47.19 o
  -3   2   3        5.35        2.60      1.33 o
  -2   2   3      158.08      176.77      4.10 o
  -1   2   3      212.78      208.99      3.72 o
   0   2   3      267.08      240.81      4.07 o
   1   2   3       68.01       65.78     12.34 o
   2   2   3      261.33      256.07      4.60 o
   3   2   3       16.09       12.92      1.46 o
   4   2   3      714.67      691.23     10.12 o
   5   2   3        0.05       -0.04      1.37 o
   6   2   3        7.15        7.30      2.19 o
   7   2   3        0.89        1.68      2.43 o
   8   2   3        5.54        4.24      3.72 o
   9   2   3        1.34        2.78      4.75 o
  -8   3   3       47.93       52.32      8.25 o
  -7   3   3        0.28        0.37      3.50 o
  -6   3   3        0.42        2.03      2.68 o
  -5   3   3      236.99      190.41     22.73 o
  -4   3   3       31.11       29.12      3.77 o
  -3   3   3       91.71       95.37      3.94 o
  -2   3   3       73.23       76.77      3.30 o
  -1   3   3      113.90      108.83      3.09 o
   0   3   3        3.69        2.94      1.23 o
   1   3   3      106.20      103.20      2.78 o
   2   3   3      266.20      257.31      3.88 o
   3   3   3        0.23       -0.38      0.96 o
   4   3   3      885.80      876.80     10.40 o
   5   3   3        0.57       -0.49      1.49 o
   6   3   3        3.81        2.92      2.68 o
   7   3   3        8.85        9.55      3.09 o
   8   3   3        1.15        1.13      3.48 o
   9   3   3       10.42       11.05      5.47 o
  -7   4   3        4.31        3.86      3.46 o
  -6   4   3       32.09       22.70      4.06 o
  -5   4   3        0.40        0.31      2.30 o
  -4   4   3      622.12      605.56     12.08 o
  -3   4   3     1020.90     1003.32     11.17 o
  -2   4   3     1234.66     1279.58     15.70 o
  -1   4   3      133.39      151.63      3.78 o
   0   4   3        9.62       11.78      1.44 o
   1   4   3       24.90       21.01      1.77 o
   2   4   3      308.26      340.12      4.82 o
   3   4   3       34.74       34.05      2.14 o
   4   4   3      948.29      998.58      8.50 o
   5   4   3        7.19        5.37      1.90 o
   6   4   3       38.20       48.42      4.95 o
   7   4   3        4.15        3.01      3.33 o
   8   4   3        6.62        8.95      4.22 o
   9   4   3        0.01       -0.73      3.99 o
  -7   5   3        2.07        4.46      3.83 o
  -6   5   3       47.95       51.67      5.91 o
  -5   5   3       94.81       97.67      6.90 o
  -4   5   3     1749.88     1711.56     31.44 o
  -3   5   3       21.41       26.38      2.96 o
  -2   5   3     1170.61     1104.34     11.68 o
  -1   5   3       95.59       72.76      3.56 o
   0   5   3      214.19      219.99      4.18 o
   1   5   3      730.68      703.08      7.81 o
   2   5   3        0.99        0.29      1.00 o
   3   5   3      104.49      107.13      3.60 o
   4   5   3       56.11       59.20      3.52 o
   5   5   3       77.49       81.54      4.42 o
   6   5   3        1.13        1.84      2.34 o
   7   5   3       16.25       19.77      4.60 o
   8   5   3        0.57       -0.53      3.62 o
   9   5   3        0.04        4.16      5.09 o
  -7   6   3       14.22       13.35      5.49 o
  -6   6   3      137.71      139.89     10.03 o
  -5   6   3       21.67       25.62      4.81 o
  -4   6   3       96.09       92.03      6.49 o
  -3   6   3       58.81       62.83      4.35 o
  -2   6   3      121.41      131.67      5.18 o
  -1   6   3        6.84        1.93      1.64 o
   0   6   3     1029.12     1111.05     10.34 o
   1   6   3      640.74      611.61      8.80 o
   2   6   3     2107.98     2122.12     23.78 o
   3   6   3       69.62       65.08      3.17 o
   4   6   3       88.30       93.22      5.25 o
   5   6   3       62.31       66.67      4.73 o
   6   6   3        0.10        1.02      2.26 o
   7   6   3        0.95       -0.65      3.07 o
   8   6   3        8.80        2.13      4.57 o
   9   6   3        3.02        4.00      5.54 o
  -6   7   3      187.69      182.53     14.46 o
  -5   7   3      170.36      169.33     11.61 o
  -4   7   3        6.93        4.40      3.02 o
  -3   7   3      841.92      852.96     14.82 o
  -2   7   3     1174.58     1039.59     35.15 o
  -1   7   3       82.43       78.43      4.48 o
   0   7   3        0.03       -0.38      1.60 o
   1   7   3       75.57       82.67      3.40 o
   2   7   3      181.58      188.31      4.90 o
   3   7   3       32.04       31.93      3.50 o
   4   7   3       60.13       65.93      5.62 o
   5   7   3      270.30      258.62      9.29 o
   6   7   3        0.02        2.17      2.70 o
   7   7   3       70.88       67.85      7.69 o
   8   7   3        2.86        3.25      4.25 o
   9   7   3        0.05        0.63      5.25 o
  -6   8   3       39.10       44.55      7.56 o
  -5   8   3       49.62       49.71      7.32 o
  -4   8   3        3.91       -0.13      3.24 o
  -3   8   3       45.91       39.45      4.41 o
  -2   8   3      202.49      232.64      7.08 o
  -1   8   3        1.95        0.41      2.00 o
   0   8   3      415.98      395.80      8.84 o
   1   8   3      549.43      514.21     22.17 o
   2   8   3      201.94      214.56      6.76 o
   3   8   3      100.93       92.58      6.70 o
   4   8   3      191.25      192.42      8.32 o
   5   8   3       22.27       17.37      3.97 o
   6   8   3        3.62        3.13      3.17 o
   7   8   3        3.75        3.73      3.91 o
   8   8   3        0.27        1.08      4.25 o
  -5   9   3        2.49        7.85      4.97 o
  -4   9   3      270.50      290.01     14.72 o
  -3   9   3      172.03      172.84      9.39 o
  -2   9   3        1.89        0.78      2.48 o
  -1   9   3        9.84        6.86      2.73 o
   0   9   3       96.29       99.89      6.55 o
   1   9   3      224.02      152.65     29.13 o
   2   9   3       76.65       75.24      5.33 o
   3   9   3      218.26      212.25      8.95 o
   4   9   3      204.73      207.11      9.11 o
   5   9   3        5.27        7.66      3.43 o
   6   9   3       87.03       89.95      7.87 o
   7   9   3       55.94       58.21      7.88 o
   8   9   3       11.08       12.13      5.40 o
  -4  10   3       50.19       41.04      7.62 o
  -3  10   3      464.97      495.43     16.51 o
  -2  10   3       29.62       23.48      4.74 o
  -1  10   3       94.15      101.51      8.86 o
   0  10   3       23.66       25.91      4.11 o
   1  10   3       64.02       39.15      6.84 o
   2  10   3      183.31      180.06      8.43 o
   3  10   3       33.03       31.13      4.58 o
   4  10   3       55.95       54.44      6.24 o
   5  10   3       37.99       32.59      5.43 o
   6  10   3       35.50       44.52      7.18 o
   7  10   3       28.47       36.52      6.96 o
  -3  11   3        2.43        0.87      4.56 o
  -2  11   3       14.36       15.31      5.15 o
  -1  11   3       14.81       15.74      5.04 o
   0  11   3      220.68      234.00     13.00 o
   1  11   3      178.58      174.69      9.84 o
   2  11   3       96.64      104.80      7.73 o
   3  11   3      298.99      305.84     10.86 o
   4  11   3       51.00       51.54      6.06 o
   5  11   3       26.63       29.12      5.67 o
   6  11   3        0.13       -0.64      4.28 o
  -2  12   3       32.29       28.03      6.57 o
  -1  12   3       63.66       59.94      8.27 o
   0  12   3       25.18       21.11      5.48 o
   1  12   3       41.65       44.07      7.99 o
   2  12   3       19.04       17.57      5.95 o
   3  12   3       37.82       42.44      5.92 o
   4  12   3        1.28        3.62      3.92 o
   5  12   3        8.81        8.78      4.47 o
   0  13   3       39.86       42.91      9.71 o
   1  13   3       88.49       92.19     11.23 o
   2  13   3       22.32       23.37      6.86 o
   3  13   3       24.76       20.41      7.41 o
  -1 -10   4       50.46       51.90     13.40 o
   0 -10   4        2.17        1.63      5.92 o
   1 -10   4       50.98       45.37     13.00 o
  -3  -9   4       16.08       13.93      4.92 o
  -2  -9   4      164.94      156.02     12.34 o
  -1  -9   4       52.81       49.73      7.56 o
   0  -9   4       19.87       18.34      6.12 o
   1  -9   4       27.69       23.45      5.88 o
   2  -9   4       12.55        9.77      5.05 o
   3  -9   4       10.47       10.73      5.22 o
  -5  -8   4       12.10       10.64      7.50 o
  -4  -8   4        0.31        0.75      4.24 o
  -3  -8   4        7.26        4.31      3.85 o
  -2  -8   4       50.37       47.67      6.43 o
  -1  -8   4        8.74       10.10      4.39 o
   0  -8   4        1.10       -0.36      3.16 o
   1  -8   4        0.79        2.00      3.68 o
   2  -8   4       85.34       92.82      9.27 o
   3  -8   4        3.23        4.86      4.02 o
   4  -8   4       44.58       43.95      6.68 o
   5  -8   4        4.11        5.18      6.55 o
  -6  -7   4        0.09       -1.28      6.17 o
  -5  -7   4       18.27       15.70      5.25 o
  -4  -7   4       12.80       12.50      4.40 o
  -3  -7   4       15.01       14.99      4.24 o
  -2  -7   4        5.14        4.95      3.22 o
  -1  -7   4       67.52       53.46      6.08 o
   0  -7   4       10.77        7.98      3.45 o
   1  -7   4       32.01       32.69      5.64 o
   2  -7   4        2.17        2.52      3.20 o
   3  -7   4        0.13        1.94      3.28 o
   4  -7   4        2.04        3.94      3.61 o
   5  -7   4       19.57       17.65      5.04 o
   6  -7   4       10.80        2.26      6.33 o
  -6  -6   4       47.32       42.09      7.14 o
  -5  -6   4       12.46        9.12      4.69 o
  -4  -6   4      127.26      133.40     10.13 o
  -3  -6   4        4.55        6.19      3.04 o
  -2  -6   4        2.13        0.86      2.76 o
  -1  -6   4      192.73      185.95      7.73 o
   0  -6   4       85.28       77.01      5.99 o
   1  -6   4       61.82       79.87      6.60 o
   2  -6   4       61.89       68.45      6.35 o
   3  -6   4      188.61      202.23      9.24 o
   4  -6   4        2.30        2.41      3.13 o
   5  -6   4       39.77       37.65      5.38 o
   6  -6   4        7.00        4.24      4.58 o
  -7  -5   4       35.96       34.17      9.76 o
  -6  -5   4       18.62       11.82      5.00 o
  -5  -5   4       32.67       25.93      5.66 o
  -4  -5   4       13.48       11.11      3.66 o
  -3  -5   4      565.49      529.45     13.12 o
  -2  -5   4       69.71       76.39      5.22 o
  -1  -5   4       52.60       43.76      4.05 o
   0  -5   4     1114.49     1043.19     13.47 o
   1  -5   4      229.45      229.99      6.60 o
   2  -5   4     1220.76     1189.85     24.38 o
   3  -5   4      201.41      216.83      7.65 o
   4  -5   4       36.48       35.80      4.40 o
   5  -5   4       69.71       62.78      6.06 o
   6  -5   4       10.09        9.64      4.49 o
   7  -5   4        3.95        1.81      4.54 o
  -7  -4   4       52.35       55.42      7.30 o
  -6  -4   4        0.10       -0.92      3.22 o
  -5  -4   4      106.45      110.58      8.51 o
  -4  -4   4      112.35      116.40      7.98 o
  -3  -4   4        4.29        3.04      2.07 o
  -2  -4   4        6.91        5.95      1.68 o
  -1  -4   4       38.97       39.68      2.77 o
   0  -4   4      170.78      178.44      4.76 o
   1  -4   4      180.13      167.31      5.38 o
   2  -4   4       14.38       12.61      2.62 o
   3  -4   4      361.96      343.77      8.84 o
   4  -4   4      338.19      311.70      8.83 o
   5  -4   4       68.44       69.01      5.56 o
   6  -4   4      114.91      112.32      9.56 o
   7  -4   4        0.24        1.51      3.90 o
   8  -4   4       18.54       18.82      6.74 o
  -7  -3   4      121.05      123.72     11.89 o
  -6  -3   4       14.82       18.27      4.60 o
  -5  -3   4      641.76      621.02     14.07 o
  -4  -3   4      131.55      140.98      6.84 o
  -3  -3   4       77.26       86.76      3.82 o
  -2  -3   4      928.88      937.00      8.78 o
  -1  -3   4      681.57      604.80     41.37 o
   0  -3   4      373.41      392.12      6.24 o
   1  -3   4       12.45       18.26      1.93 o
   2  -3   4       23.08       16.97      2.22 o
   3  -3   4       33.36       32.98      3.54 o
   4  -3   4        0.79        0.90      2.09 o
   5  -3   4        8.81        8.67      2.76 o
   6  -3   4      268.13      269.04     11.67 o
   7  -3   4        5.45        4.90      4.02 o
   8  -3   4        4.31        1.13      4.47 o
  -7  -2   4       21.65       20.50      5.17 o
  -6  -2   4       19.23       19.24      4.22 o
  -5  -2   4      188.54      177.68      6.88 o
  -4  -2   4        0.02       -0.02      1.99 o
  -3  -2   4       57.18       63.01      3.08 o
  -2  -2   4      137.01      126.32      7.78 o
  -1  -2   4     1890.70     1961.47     11.98 o
   0  -2   4        0.80       -0.35      1.01 o
   1  -2   4      943.76      990.14      9.26 o
   2  -2   4      714.62      647.87      7.89 o
   3  -2   4      572.00      554.16      9.52 o
   4  -2   4       95.24       94.58      5.37 o
   5  -2   4      145.12      144.66      5.92 o
   6  -2   4        0.07        0.80      3.08 o
   7  -2   4        6.11        5.89      3.95 o
   8  -2   4        9.15        7.36      4.62 o
  -8  -1   4        3.39        1.54      5.23 o
  -7  -1   4       17.70       17.37      4.49 o
  -6  -1   4      102.22      110.89      7.24 o
  -5  -1   4     1004.34      998.46     15.69 o
  -4  -1   4       38.31       38.72      3.46 o
  -3  -1   4      779.96      773.38      7.84 o
  -2  -1   4      111.76      106.81      2.98 o
  -1  -1   4      118.71      134.30      3.08 o
   0  -1   4      213.05      237.17      4.09 o
   1  -1   4      135.92      126.73      3.39 o
   2  -1   4       26.80       27.91      2.00 o
   3  -1   4      475.53      478.49      6.73 o
   4  -1   4      399.14      401.33      8.11 o
   5  -1   4      339.28      342.68      7.69 o
   6  -1   4        3.45        4.70      3.07 o
   7  -1   4       40.90       37.35      5.93 o
   8  -1   4       29.68       25.59      5.81 o
   9  -1   4        2.86       -2.05      5.11 o
  -8   0   4        2.61        2.29      4.75 o
  -7   0   4        5.27        5.03      3.36 o
  -6   0   4        2.33        2.08      2.67 o
  -5   0   4       89.86       83.41      5.70 o
  -4   0   4      230.64      244.65      7.28 o
  -3   0   4       43.10       52.41      2.64 o
  -2   0   4     1216.93     1104.32     52.84 o
  -1   0   4     1502.20     1682.04     10.55 o
   0   0   4      375.33      315.80     32.76 o
   1   0   4     5485.23     5657.26     43.26 o
   2   0   4       63.26       65.60      2.91 o
   3   0   4      374.03      366.37      6.40 o
   4   0   4       98.88       94.71      3.28 o
   5   0   4       60.76       61.76      3.59 o
   6   0   4       94.59      103.59      6.98 o
   7   0   4       15.02       11.12      3.94 o
   8   0   4       80.51       81.22      9.48 o
   9   0   4       13.53       16.38      6.36 o
  -8   1   4        0.63       -3.98      3.98 o
  -7   1   4       47.99       47.07      5.72 o
  -6   1   4      143.89      154.06      8.66 o
  -5   1   4        0.08        0.76      2.26 o
  -4   1   4       19.64        9.49      2.14 o
  -3   1   4      762.65      762.74      9.04 o
  -2   1   4     2142.54     2335.89     24.17 o
  -1   1   4       26.71       22.81      2.54 o
   0   1   4       13.84        9.62      0.96 o
   1   1   4      207.22      203.69      3.38 o
   2   1   4      296.27      288.92      4.03 o
   3   1   4       62.66       55.32      2.61 o
   4   1   4       96.47       80.71      7.65 o
   5   1   4      193.66      190.07      5.02 o
   6   1   4       15.26       18.19      3.65 o
   7   1   4       63.17       68.75      6.24 o
   8   1   4       30.75       26.88      6.43 o
   9   1   4        1.57        3.30      5.06 o
  -8   2   4        1.69        0.96      4.44 o
  -7   2   4        1.36        1.38      3.47 o
  -6   2   4      169.37      189.93      8.70 o
  -5   2   4      942.12      864.40     14.51 o
  -4   2   4       92.57       83.11      5.30 o
  -3   2   4      680.44      673.56      8.51 o
  -2   2   4     1452.15     1475.84     13.92 o
  -1   2   4     1724.97     1696.82     20.77 o
   0   2   4     6513.17     6971.52     36.33 o
   1   2   4       76.35      102.91      2.97 o
   2   2   4      521.67      527.26     10.49 o
   3   2   4       83.01       88.63      3.15 o
   4   2   4     1160.85     1186.40     16.81 o
   5   2   4      137.13      142.61      4.78 o
   6   2   4       47.20       50.90      4.14 o
   7   2   4      103.00      114.68      8.55 o
   8   2   4      155.69      158.99     10.94 o
   9   2   4        2.18        7.19      5.12 o
  -7   3   4       38.38       42.74      6.48 o
  -6   3   4      119.23      122.73      8.33 o
  -5   3   4       21.83       18.31      3.39 o
  -4   3   4       47.84       49.08      4.61 o
  -3   3   4      483.54      503.29      7.81 o
  -2   3   4     2137.16     2279.48     14.89 o
  -1   3   4      271.90      291.97      4.68 o
   0   3   4     6603.92     6708.62     69.80 o
   1   3   4        1.12        1.61      0.94 o
   2   3   4       59.02       75.16      2.52 o
   3   3   4      842.39      810.32      8.12 o
   4   3   4      858.87      771.22     54.12 o
   5   3   4       58.46       64.31      3.83 o
   6   3   4       86.56       91.22      5.82 o
   7   3   4       13.02       10.98      3.45 o
   8   3   4       22.70       22.44      5.03 o
   9   3   4        1.15       -1.54      4.35 o
  -7   4   4      128.57      123.58      9.16 o
  -6   4   4      186.24      195.36      9.50 o
  -5   4   4        7.56        6.99      3.06 o
  -4   4   4     1589.20     1562.25     26.62 o
  -3   4   4       78.00       72.80      4.10 o
  -2   4   4      255.42      254.31      5.59 o
  -1   4   4      240.49      280.35      4.80 o
   0   4   4      207.90      195.39      4.64 o
   1   4   4      123.14      122.88      3.37 o
   2   4   4       88.21       87.28      5.21 o
   3   4   4      417.58      399.57      6.91 o
   4   4   4     7906.28     7909.63     99.67 o
   5   4   4      294.01      297.00      6.15 o
   6   4   4     1279.50     1285.36     18.85 o
   7   4   4        7.10        8.00      3.36 o
   8   4   4        0.79       -0.17      3.32 o
   9   4   4       15.65       15.60      6.02 o
  -7   5   4        0.07       -0.36      3.61 o
  -6   5   4       69.22       75.93      7.09 o
  -5   5   4      318.60      319.16     13.81 o
  -4   5   4      495.69      530.56     13.75 o
  -3   5   4        2.83        2.83      1.96 o
  -2   5   4      409.59      414.69      7.47 o
  -1   5   4      799.19      785.82      9.59 o
   0   5   4     1359.92     1427.34     12.29 o
   1   5   4        3.47        3.54      1.37 o
   2   5   4       11.09        9.13      1.48 o
   3   5   4      105.33      109.36      3.86 o
   4   5   4      119.48      130.84      3.84 o
   5   5   4       79.75       82.39      4.50 o
   6   5   4      295.20      296.20      8.05 o
   7   5   4        5.91        3.26      3.49 o
   8   5   4        0.46        0.26      3.62 o
   9   5   4       10.17       10.28      5.44 o
  -7   6   4       21.82       20.57      8.04 o
  -6   6   4       30.83       33.50      5.47 o
  -5   6   4       27.08       30.73      5.23 o
  -4   6   4        7.65        9.96      3.51 o
  -3   6   4        1.29        0.43      2.11 o
  -2   6   4       20.78       20.23      2.75 o
  -1   6   4      109.92      108.91      4.58 o
   0   6   4      428.24      441.38      6.84 o
   1   6   4        0.25       -0.04      1.09 o
   2   6   4     2361.87     2364.56     28.89 o
   3   6   4       94.79       99.29      3.98 o
   4   6   4       14.76       18.69      2.61 o
   5   6   4      175.31      166.62      6.10 o
   6   6   4      270.41      272.03      7.99 o
   7   6   4        8.91        9.26      3.49 o
   8   6   4        0.51       -0.03      4.13 o
   9   6   4        8.18        5.04      6.48 o
  -6   7   4        4.00        3.51      4.45 o
  -5   7   4       57.68       76.35      7.61 o
  -4   7   4       94.15      102.40      7.96 o
  -3   7   4       69.00       81.66      5.58 o
  -2   7   4      313.69      318.51      8.49 o
  -1   7   4       70.57       64.66      3.90 o
   0   7   4        4.74        3.33      1.67 o
   1   7   4      419.38      429.87      6.62 o
   2   7   4       11.66        9.23      1.92 o
   3   7   4      123.01      120.73      5.10 o
   4   7   4        0.03       -1.04      1.99 o
   5   7   4       11.23       12.83      3.15 o
   6   7   4       46.51       55.92      5.15 o
   7   7   4        0.79        2.70      3.33 o
   8   7   4       13.59       14.76      4.89 o
   9   7   4        5.21        7.76      7.15 o
  -6   8   4        8.88        6.84      7.04 o
  -5   8   4       33.71       28.05      6.15 o
  -4   8   4       37.83       30.81      5.32 o
  -3   8   4      189.68      184.51      7.57 o
  -2   8   4        5.92        4.24      2.49 o
  -1   8   4      758.71      737.26     12.59 o
   0   8   4      108.10      118.91      5.37 o
   1   8   4      401.09      399.88      7.35 o
   2   8   4      200.42      215.02      7.26 o
   3   8   4       89.06       95.97      6.77 o
   4   8   4      111.42      121.81      7.76 o
   5   8   4       27.66       25.61      4.34 o
   6   8   4        9.47        4.21      2.60 o
   7   8   4       17.77       20.84      5.21 o
   8   8   4        3.65        7.12      4.74 o
  -5   9   4        1.35        0.83      4.55 o
  -4   9   4      137.81      143.90     11.09 o
  -3   9   4       55.60       55.63      5.67 o
  -2   9   4       20.36       15.41      3.55 o
  -1   9   4      114.68      105.66      6.89 o
   0   9   4       40.89       42.32      4.55 o
   1   9   4        4.34        2.11      2.31 o
   2   9   4      102.46       97.97      5.88 o
   3   9   4      158.30      159.85      8.39 o
   4   9   4        6.09       10.52      3.55 o
   5   9   4      116.08      120.27      8.41 o
   6   9   4        1.22        1.41      2.80 o
   7   9   4       16.93       20.44      5.21 o
   8   9   4        1.17        3.41      4.95 o
  -4  10   4        9.63        8.98      5.51 o
  -3  10   4      145.30      141.03     10.86 o
  -2  10   4        9.37       10.15      3.85 o
  -1  10   4       51.61       57.38      6.20 o
   0  10   4        8.39       10.03      3.61 o
   1  10   4        2.17        1.09      2.79 o
   2  10   4       19.62       19.69      3.63 o
   3  10   4        1.66        0.86      2.62 o
   4  10   4        1.78       -1.11      2.72 o
   5  10   4       75.40       76.35      7.40 o
   6  10   4        1.13        2.36      3.65 o
   7  10   4        5.99        6.73      4.54 o
  -3  11   4      110.22      121.43     12.31 o
  -2  11   4        7.92       10.75      4.90 o
  -1  11   4        3.24        5.21      4.04 o
   0  11   4        3.13        2.17      3.29 o
   1  11   4       29.03       27.55      4.87 o
   2  11   4       70.09       60.33      7.15 o
   3  11   4       89.46      103.76      7.64 o
   4  11   4       74.49       75.64      7.45 o
   5  11   4       23.34       23.06      5.07 o
   6  11   4        1.15        0.48      3.95 o
   7  11   4        0.80        1.70      4.73 o
  -2  12   4       26.08       19.57      6.06 o
  -1  12   4        8.88       10.22      5.06 o
   0  12   4       81.89       83.29      8.82 o
   1  12   4       11.23       14.98      5.68 o
   2  12   4       51.57       47.23      7.96 o
   3  12   4        4.86        4.49      4.05 o
   4  12   4       28.90       28.09      5.19 o
   5  12   4        1.36        2.53      4.13 o
   6  12   4       10.59       14.12      5.80 o
   0  13   4       44.33       45.05      8.63 o
   1  13   4       30.55       29.07      7.45 o
   2  13   4       22.09       24.63      7.02 o
   3  13   4        0.35        2.70      4.41 o
   4  13   4        3.45        3.99      5.32 o
  -2  -9   5       54.07       50.52      8.21 o
  -1  -9   5       12.46       11.74      5.42 o
   0  -9   5        7.71        0.25      4.89 o
   1  -9   5       12.01        9.00      5.91 o
   2  -9   5       24.73       25.19      7.36 o
  -4  -8   5      111.67      114.00     15.01 o
  -3  -8   5        0.44        4.15      4.28 o
  -2  -8   5      355.08      366.04     17.22 o
  -1  -8   5      232.87      253.19     13.00 o
   0  -8   5       90.59       98.35     10.66 o
   1  -8   5      255.51      267.00     13.06 o
   2  -8   5       29.20       20.19      5.56 o
   3  -8   5        0.27        0.76      4.13 o
   4  -8   5        2.85        2.79      4.55 o
  -5  -7   5       31.76       44.28     10.43 o
  -4  -7   5        0.50       -1.73      3.88 o
  -3  -7   5       61.27       52.22      6.83 o
  -2  -7   5        0.96        0.63      3.22 o
  -1  -7   5      116.69      117.94      9.98 o
   0  -7   5       44.32       46.74      6.57 o
   1  -7   5      159.14      171.50     11.30 o
   2  -7   5      305.59      332.49     13.74 o
   3  -7   5       15.48       14.29      4.34 o
   4  -7   5      296.39      314.62     12.93 o
   5  -7   5       83.70       87.54      8.99 o
  -5  -6   5       85.47       95.04      9.92 o
  -4  -6   5       43.77       44.88      6.43 o
  -3  -6   5      170.54      181.86     10.18 o
  -2  -6   5       52.55       58.06      6.33 o
  -1  -6   5        7.78        7.71      3.11 o
   0  -6   5        0.04        0.82      2.66 o
   1  -6   5      189.40      193.20     11.47 o
   2  -6   5       62.28       64.50      6.50 o
   3  -6   5        0.16       -0.53      2.99 o
   4  -6   5      110.07      110.18      8.83 o
   5  -6   5      213.17      215.03     11.66 o
   6  -6   5        5.87        2.44      5.39 o
  -6  -5   5        1.41        0.62      4.34 o
  -5  -5   5        0.19       -2.11      3.47 o
  -4  -5   5       41.93       42.15      6.36 o
  -3  -5   5      402.29      381.63     11.12 o
  -2  -5   5      186.01      186.89      7.85 o
  -1  -5   5       12.82       10.18      2.83 o
   0  -5   5      134.66      156.84      6.52 o
   1  -5   5      792.31      778.28     14.57 o
   2  -5   5      111.95      109.79      7.11 o
   3  -5   5      150.75      156.62      7.50 o
   4  -5   5       90.42       86.49      6.40 o
   5  -5   5       57.10       66.35      5.98 o
   6  -5   5        0.56       -0.12      4.07 o
   7  -5   5       15.24       19.90      6.96 o
  -6  -4   5        6.28        5.36      4.14 o
  -5  -4   5      124.41      119.18      9.11 o
  -4  -4   5       20.91       23.53      4.53 o
  -3  -4   5       60.87       49.16      4.78 o
  -2  -4   5       45.34       51.92      4.23 o
  -1  -4   5       58.85       54.60      4.04 o
   0  -4   5      130.78      128.20      5.38 o
   1  -4   5      661.27      633.22     11.70 o
   2  -4   5       29.79       28.39      3.65 o
   3  -4   5      662.01      658.92     12.41 o
   4  -4   5      109.98      114.22      6.84 o
   5  -4   5       12.05        8.89      3.06 o
   6  -4   5        0.96        1.60      3.65 o
   7  -4   5      119.40      108.18     10.31 o
  -7  -3   5        1.33        2.82      4.87 o
  -6  -3   5       17.60       13.40      4.34 o
  -5  -3   5       57.21       54.88      6.42 o
  -4  -3   5      127.41      123.77      7.18 o
  -3  -3   5     1532.44     1523.89     18.66 o
  -2  -3   5      159.08      160.50      4.14 o
  -1  -3   5      574.23      547.81      7.14 o
   0  -3   5      291.33      265.16      5.73 o
   1  -3   5       42.08       44.77      3.48 o
   2  -3   5       88.33       82.22      5.07 o
   3  -3   5      122.61      125.86      6.13 o
   4  -3   5       98.96       94.18      6.00 o
   5  -3   5      339.75      345.25      9.02 o
   6  -3   5        8.95        5.74      3.87 o
   7  -3   5      275.77      287.13     13.33 o
   8  -3   5        9.07        1.85      6.06 o
  -7  -2   5       26.76       21.94      6.10 o
  -6  -2   5       42.84       44.36      5.78 o
  -5  -2   5       55.44       51.02      5.22 o
  -4  -2   5        6.80        5.75      2.49 o
  -3  -2   5      603.93      587.01      8.57 o
  -2  -2   5      112.15      107.70      3.54 o
  -1  -2   5       85.75       86.49      3.44 o
   0  -2   5      136.80      115.02      3.41 o
   1  -2   5      346.90      347.16      5.41 o
   2  -2   5      141.44      134.99      5.29 o
   3  -2   5      959.29      911.29     13.60 o
   4  -2   5      266.74      262.96      7.26 o
   5  -2   5      204.65      206.57      6.93 o
   6  -2   5       51.64       50.60      4.60 o
   7  -2   5       82.15       81.77      8.48 o
   8  -2   5        0.33       -1.47      4.69 o
  -7  -1   5       47.15       42.11      6.20 o
  -6  -1   5       21.87       23.87      4.57 o
  -5  -1   5      294.04      293.59     10.99 o
  -4  -1   5       24.53       23.17      3.08 o
  -3  -1   5        0.22        0.80      1.33 o
  -2  -1   5     1225.80     1195.14      9.70 o
  -1  -1   5      179.60      184.63      3.77 o
   0  -1   5      219.77      264.91      4.63 o
   1  -1   5     1110.87     1194.99     14.19 o
   2  -1   5      614.10      664.24      8.07 o
   3  -1   5     1025.04     1088.22     14.54 o
   4  -1   5      251.92      248.41      7.07 o
   5  -1   5       21.19       22.02      3.08 o
   6  -1   5      308.18      340.91      8.53 o
   7  -1   5       42.00       36.75      6.12 o
   8  -1   5       26.67       30.03      6.94 o
   9  -1   5       19.63       25.21     10.40 o
  -7   0   5        2.94       -1.96      3.67 o
  -6   0   5       12.90        4.54      3.02 o
  -5   0   5        0.07        1.72      2.59 o
  -4   0   5      147.69      138.02      6.44 o
  -3   0   5      265.12      256.86      9.02 o
  -2   0   5       92.12       88.37      3.57 o
  -1   0   5     1746.68     1781.11     13.87 o
   0   0   5      490.05      461.62     41.09 o
   1   0   5      303.48      318.64      4.57 o
   2   0   5      845.04      823.02      8.89 o
   3   0   5       30.92       31.91      2.60 o
   4   0   5        1.98        0.26      1.54 o
   5   0   5       67.59       67.48      5.01 o
   6   0   5      173.88      179.25      7.26 o
   7   0   5        8.81       10.53      4.14 o
   8   0   5       20.10       14.75      6.82 o
   9   0   5       23.81       30.94      8.79 o
  -7   1   5       18.41       18.32      4.77 o
  -6   1   5        6.17        7.23      3.74 o
  -5   1   5        7.39        5.84      2.49 o
  -4   1   5      126.50      123.74      6.48 o
  -3   1   5      103.76      116.52      4.64 o
  -2   1   5       51.26       49.21      3.11 o
  -1   1   5      167.49      205.79      3.99 o
   0   1   5      279.39      274.22      4.33 o
   1   1   5        0.53        1.15      0.92 o
   2   1   5      519.30      488.43      7.43 o
   3   1   5     1314.20     1316.40     24.08 o
   4   1   5      256.31      252.61      5.01 o
   5   1   5      255.13      255.04      8.24 o
   6   1   5       17.31       15.22      2.99 o
   7   1   5       83.67       84.96      7.58 o
   8   1   5       17.00        8.53      5.47 o
   9   1   5        2.76        0.75      5.52 o
  -7   2   5       11.08        6.43      4.25 o
  -6   2   5        7.03        3.89      3.61 o
  -5   2   5        0.18        0.88      2.33 o
  -4   2   5       45.76       43.48      4.23 o
  -3   2   5      132.62      130.40      4.79 o
  -2   2   5       45.64       55.20      3.24 o
  -1   2   5      130.81      142.54      3.91 o
   0   2   5      162.21      169.71      3.87 o
   1   2   5       89.92      102.27      3.29 o
   2   2   5      299.14      295.33     10.38 o
   3   2   5       73.14       69.12      2.99 o
   4   2   5       48.91       49.02      3.12 o
   5   2   5       87.77       86.42      4.34 o
   6   2   5      103.35       99.41      5.53 o
   7   2   5        1.88        0.10      2.63 o
   8   2   5      124.21      129.36     13.50 o
   9   2   5        0.00        2.95      5.59 o
  -7   3   5        4.03        2.33      3.99 o
  -6   3   5      143.25      144.80      9.33 o
  -5   3   5      531.85      490.08     12.78 o
  -4   3   5        5.02        7.94      2.82 o
  -3   3   5      297.29      270.98      6.36 o
  -2   3   5      102.16      125.22      4.10 o
  -1   3   5      319.30      363.84      5.57 o
   0   3   5        0.51        2.01      1.47 o
   1   3   5      214.66      213.91      3.87 o
   2   3   5       48.78       49.41      2.74 o
   3   3   5        6.98        8.49      1.54 o
   4   3   5      199.60      211.12      5.18 o
   5   3   5       69.89       68.95      4.01 o
   6   3   5       11.57       12.57      2.53 o
   7   3   5        1.26       -1.65      2.94 o
   8   3   5        0.28        1.68      4.06 o
   9   3   5        2.63        2.51      6.70 o
  -7   4   5        8.17        5.49      4.62 o
  -6   4   5        9.43        5.84      3.59 o
  -5   4   5       12.90       13.65      3.63 o
  -4   4   5        7.65        5.16      2.94 o
  -3   4   5       34.89       32.10      3.74 o
  -2   4   5      803.77      818.05     10.44 o
  -1   4   5        1.82        1.69      1.41 o
   0   4   5      210.12      217.51      5.11 o
   1   4   5      211.48      199.35      3.94 o
   2   4   5       37.92       39.11      2.21 o
   3   4   5       29.10       34.60      2.04 o
   4   4   5       37.15       43.04      2.83 o
   5   4   5       16.73       17.44      2.34 o
   6   4   5      116.63      117.48      5.82 o
   7   4   5        0.01       -0.25      2.67 o
   8   4   5        0.03        3.03      5.18 o
   9   4   5        0.24        2.43      5.69 o
  -7   5   5       82.47       72.94      9.40 o
  -6   5   5      149.20      163.70     10.24 o
  -5   5   5       33.44       30.37      5.19 o
  -4   5   5       11.83        9.55      3.35 o
  -3   5   5      399.91      379.84      9.85 o
  -2   5   5        1.56       -0.82      1.80 o
  -1   5   5        4.68        3.73      1.75 o
   0   5   5        3.17        2.43      1.51 o
   1   5   5      138.34      126.01      3.70 o
   2   5   5       54.78       47.12      2.71 o
   3   5   5       16.19       15.67      1.87 o
   4   5   5       66.02       73.66      3.40 o
   5   5   5        0.40        0.91      1.61 o
   6   5   5      141.56      140.44      6.20 o
   7   5   5        0.04       -2.91      2.91 o
   8   5   5        0.00        0.30      4.67 o
   9   5   5        2.10        7.26      6.39 o
  -6   6   5      165.89      169.23     10.60 o
  -5   6   5       21.52       17.94      4.66 o
  -4   6   5        4.40        6.59      3.24 o
  -3   6   5        1.12        0.95      2.36 o
  -2   6   5      645.16      602.89     10.91 o
  -1   6   5     1143.30     1104.80     12.95 o
   0   6   5      693.26      701.70     10.55 o
   1   6   5      293.09      302.31      5.35 o
   2   6   5       48.49       47.07      2.92 o
   3   6   5        1.55        2.62      1.49 o
   4   6   5        9.17        9.97      2.10 o
   5   6   5       19.57       20.25      2.83 o
   6   6   5      178.30      170.45      6.71 o
   7   6   5        5.83       13.21      4.01 o
   8   6   5       15.85       18.39      5.63 o
   9   6   5        0.57       -2.28      6.81 o
  -6   7   5       15.35       14.19      4.73 o
  -5   7   5       34.21       38.01      5.94 o
  -4   7   5       11.30        9.88      3.72 o
  -3   7   5      219.51      227.76      8.56 o
  -2   7   5     1597.48     1607.23     23.79 o
  -1   7   5      121.74      121.82      5.95 o
   0   7   5     1202.44     1169.58     14.24 o
   1   7   5        7.92        7.38      1.71 o
   2   7   5      124.17      112.32      5.96 o
   3   7   5      200.92      202.69      5.17 o
   4   7   5        3.63        4.49      2.35 o
   5   7   5       24.16       24.58      3.27 o
   6   7   5        7.10        4.95      2.28 o
   7   7   5        5.86        5.05      4.25 o
   8   7   5        1.37        0.96      5.31 o
   9   7   5        1.49        1.33      7.38 o
  -5   8   5       52.63       50.93      6.95 o
  -4   8   5      304.86      295.03     14.55 o
  -3   8   5       49.31       52.08      5.97 o
  -2   8   5       29.97       19.63      3.40 o
  -1   8   5        1.26        1.98      2.08 o
   0   8   5      163.86      163.76      5.91 o
   1   8   5        3.74        3.71      1.82 o
   2   8   5      171.14      183.05      5.23 o
   3   8   5      183.25      176.34      6.85 o
   4   8   5      458.20      456.12     11.92 o
   5   8   5       34.43       34.20      4.76 o
   6   8   5       34.19       37.77      4.73 o
   7   8   5       12.78       11.22      6.09 o
   8   8   5        0.00        2.73      5.83 o
  -5   9   5        5.50       15.73      5.72 o
  -4   9   5      231.39      255.52     11.78 o
  -3   9   5       87.52       89.08      7.83 o
  -2   9   5       26.22       29.73      4.06 o
  -1   9   5      715.95      724.70     13.25 o
   0   9   5      664.45      604.08     12.73 o
   1   9   5      152.43      148.15      7.01 o
   2   9   5       47.39       47.41      4.23 o
   3   9   5        0.00        1.39      2.62 o
   4   9   5       52.18       52.79      5.69 o
   5   9   5        0.33        0.60      2.89 o
   6   9   5       36.28       34.03      4.84 o
   7   9   5       29.37       23.11      7.53 o
   8   9   5        2.84       -0.92      6.18 o
  -4  10   5       49.91       51.73      8.55 o
  -3  10   5       15.45       14.35      5.48 o
  -2  10   5       13.25       11.12      3.54 o
  -1  10   5       38.78       32.44      4.60 o
   0  10   5       36.81       43.50      5.48 o
   1  10   5        3.52        5.26      3.20 o
   2  10   5      204.26      204.68      8.94 o
   3  10   5      153.98      160.36      9.12 o
   4  10   5       19.02       19.64      4.34 o
   5  10   5       65.37       69.69      7.01 o
   6  10   5       64.10       62.63      6.96 o
   7  10   5        2.10        2.72      5.89 o
   8  10   5        7.22        7.32      7.12 o
  -3  11   5       33.79       37.62      7.84 o
  -2  11   5      364.33      387.90     19.57 o
  -1  11   5       79.54       80.21      7.63 o
   0  11   5       18.02       14.29      4.22 o
   1  11   5       33.36       35.80      5.41 o
   2  11   5       36.23       37.49      6.05 o
   3  11   5       40.17       39.86      6.20 o
   4  11   5        1.08        0.37      3.52 o
   5  11   5       75.51       92.53      8.34 o
   6  11   5       35.46       29.99      6.47 o
   7  11   5        0.47       -1.76      5.78 o
  -2  12   5       47.24       46.79      7.73 o
  -1  12   5      290.60      295.77     13.86 o
   0  12   5       49.99       48.05      6.59 o
   1  12   5       78.82       77.65      8.42 o
   2  12   5        4.92        7.85      4.40 o
   3  12   5        6.84        4.81      4.09 o
   4  12   5       61.68       58.97      7.80 o
   5  12   5       10.02       11.54      5.11 o
   6  12   5        2.06        2.21      4.89 o
   0  13   5        0.04       -0.01      4.74 o
   1  13   5       20.89       18.93      6.03 o
   2  13   5       64.09       72.52      8.76 o
   3  13   5       20.34       18.02      5.58 o
   4  13   5       39.20       45.30      7.57 o
  -2  -8   6        4.41        6.96      5.06 o
  -1  -8   6       10.80       10.98      5.40 o
   0  -8   6       13.64       15.30      6.02 o
   1  -8   6       55.67       63.59      8.37 o
   2  -8   6        2.15        0.47      4.42 o
   3  -8   6       58.11       62.48      9.93 o
  -4  -7   6       41.52       46.55     10.74 o
  -3  -7   6        3.35        5.44      4.82 o
  -2  -7   6       25.79       28.68      6.31 o
  -1  -7   6       20.65       26.06      5.94 o
   0  -7   6      244.13      248.22     13.80 o
   1  -7   6       47.82       47.39      6.97 o
   2  -7   6       39.00       42.74      6.95 o
   3  -7   6       31.08       35.56      6.67 o
   4  -7   6        4.74        4.22      4.19 o
  -5  -6   6        5.05        2.25      6.95 o
  -4  -6   6        4.27        8.53      4.95 o
  -3  -6   6       31.81       28.40      5.36 o
  -2  -6   6        0.03        3.24      3.89 o
  -1  -6   6       16.95        6.49      4.14 o
   0  -6   6      116.52      116.48      9.56 o
   1  -6   6        5.10        5.92      3.78 o
   2  -6   6        0.79       -0.65      2.93 o
   3  -6   6        0.06       -2.25      2.75 o
   4  -6   6       36.39       33.54      5.75 o
   5  -6   6        2.34        1.01      3.99 o
  -5  -5   6       70.96       65.07      7.84 o
  -4  -5   6        0.43        0.67      3.49 o
  -3  -5   6       97.48      102.88      8.38 o
  -2  -5   6       17.86       17.83      4.32 o
  -1  -5   6       33.38       31.73      4.50 o
   0  -5   6       20.18       20.47      3.94 o
   1  -5   6       83.38       65.30      5.95 o
   2  -5   6       13.33        9.52      3.17 o
   3  -5   6        9.76       10.37      3.46 o
   4  -5   6        0.00       -1.05      2.70 o
   5  -5   6        4.62        6.22      3.36 o
   6  -5   6        0.79       -0.53      4.46 o
  -6  -4   6        0.28        2.14      4.08 o
  -5  -4   6        4.50       -0.21      3.71 o
  -4  -4   6      127.19      129.44      8.73 o
  -3  -4   6       25.06       24.31      3.67 o
  -2  -4   6      393.86      408.74     10.22 o
  -1  -4   6        0.71        0.86      2.06 o
   0  -4   6       10.95       13.78      3.00 o
   1  -4   6      274.07      262.71      8.05 o
   2  -4   6       56.26       47.82      4.60 o
   3  -4   6       76.63       80.86      5.86 o
   4  -4   6       29.38       32.71      4.35 o
   5  -4   6       73.52       79.38      6.07 o
   6  -4   6       13.00       14.90      4.31 o
   7  -4   6       27.16       26.41      7.22 o
  -6  -3   6       94.90      106.67      9.69 o
  -5  -3   6       67.37       64.59      7.25 o
  -4  -3   6       74.56       83.13      6.80 o
  -3  -3   6        2.48        2.28      1.92 o
  -2  -3   6        8.62        8.45      1.78 o
  -1  -3   6     1101.37     1041.20     11.81 o
   0  -3   6       22.85       28.40      3.07 o
   1  -3   6      113.12       98.66      5.84 o
   2  -3   6      691.18      647.61     11.84 o
   3  -3   6      230.24      224.48      7.65 o
   4  -3   6      685.61      666.03     12.23 o
   5  -3   6      109.43      120.33      6.91 o
   6  -3   6       18.75       20.30      4.12 o
   7  -3   6       30.99       26.23      6.81 o
  -6  -2   6       93.58       90.62      8.67 o
  -5  -2   6       91.79       97.03      7.13 o
  -4  -2   6       53.16       60.36      5.40 o
  -3  -2   6      263.17      280.41      5.44 o
  -2  -2   6      158.17      138.46     10.27 o
  -1  -2   6       12.01       10.52      1.49 o
   0  -2   6       61.39       67.36      3.01 o
   1  -2   6      145.32      148.93      5.11 o
   2  -2   6      104.60      114.83      5.75 o
   3  -2   6       40.84       36.56      3.63 o
   4  -2   6       39.71       42.27      4.02 o
   5  -2   6      138.36      137.29      7.00 o
   6  -2   6       70.58       66.44      5.78 o
   7  -2   6       37.65       28.29      6.66 o
   8  -2   6       37.85       35.83      8.10 o
  -7  -1   6       86.67       78.87      9.66 o
  -6  -1   6       24.81       20.68      4.87 o
  -5  -1   6      135.27      125.58      7.76 o
  -4  -1   6       80.01       86.92      5.71 o
  -3  -1   6     1514.69     1538.71     12.04 o
  -2  -1   6        8.79        7.24      1.35 o
  -1  -1   6        0.00        0.18      1.08 o
   0  -1   6     1305.04     1319.11     11.80 o
   1  -1   6      612.71      632.08      7.62 o
   2  -1   6      344.10      352.30      7.25 o
   3  -1   6        7.55        8.36      2.26 o
   4  -1   6       26.36       25.59      3.36 o
   5  -1   6        3.24        4.04      2.41 o
   6  -1   6       11.59       15.38      3.30 o
   7  -1   6        0.45        1.78      4.22 o
   8  -1   6       49.15       52.97      8.74 o
  -7   0   6      150.27      145.26     11.28 o
  -6   0   6      132.12      123.28      8.80 o
  -5   0   6       11.82       11.78      3.34 o
  -4   0   6      158.43      145.10     18.44 o
  -3   0   6      320.79      325.71      6.03 o
  -2   0   6       31.84       37.71      2.65 o
  -1   0   6      291.74      308.72      5.17 o
   0   0   6       33.03       30.53      2.90 o
   1   0   6      929.96      975.16     10.82 o
   2   0   6      100.45      101.88      4.11 o
   3   0   6      749.69      780.84      9.76 o
   4   0   6      325.71      312.97      7.82 o
   5   0   6       86.90       89.97      5.54 o
   6   0   6       67.44       47.40      7.57 o
   7   0   6       64.86       58.45      8.04 o
   8   0   6        0.08       -2.17      4.29 o
   9   0   6        3.29        1.04      6.17 o
  -7   1   6       47.60       40.94      6.38 o
  -6   1   6        0.13        1.26      3.45 o
  -5   1   6        0.06        0.73      2.88 o
  -4   1   6      321.95      344.81     12.61 o
  -3   1   6     1773.72     1720.27     27.26 o
  -2   1   6        1.86        4.23      1.60 o
  -1   1   6     1519.28     1476.83     10.67 o
   0   1   6      219.39      213.95      4.10 o
   1   1   6        4.87        4.21      1.16 o
   2   1   6      214.21      229.53      4.57 o
   3   1   6      112.38      109.22      4.19 o
   4   1   6        6.62        6.12      1.92 o
   5   1   6       51.03       55.53      4.01 o
   6   1   6      115.71      112.20      7.54 o
   7   1   6       78.32       83.27      9.11 o
   8   1   6        0.19        3.28      5.20 o
   9   1   6       13.02       10.08      6.91 o
  -7   2   6      113.91      110.43      9.92 o
  -6   2   6       29.42       22.04      4.98 o
  -5   2   6       43.74       49.82      5.62 o
  -4   2   6        7.95       12.46      3.14 o
  -3   2   6       44.52       35.80      3.80 o
  -2   2   6      144.22      155.86      4.85 o
  -1   2   6        4.52        1.83      1.27 o
   0   2   6     1161.97     1136.51     10.25 o
   1   2   6      780.37      854.67     10.50 o
   2   2   6      629.33      596.13     16.90 o
   3   2   6     1814.57     1788.56     15.98 o
   4   2   6        0.29       -0.17      1.57 o
   5   2   6      216.89      222.27      6.59 o
   6   2   6       39.02       39.62      4.34 o
   7   2   6       11.87        8.48      4.49 o
   8   2   6       10.09       11.15      6.09 o
   9   2   6        0.05       -1.15      5.54 o
  -7   3   6      116.84      115.99     10.31 o
  -6   3   6       14.69        9.52      4.32 o
  -5   3   6      167.34      153.26      9.07 o
  -4   3   6      209.72      218.81     10.12 o
  -3   3   6       51.29       52.31      5.27 o
  -2   3   6      241.55      242.09      5.77 o
  -1   3   6      730.61      739.18      7.65 o
   0   3   6     1349.25     1468.99     15.70 o
   1   3   6      141.80      145.48      4.10 o
   2   3   6      164.28      173.07      4.52 o
   3   3   6      195.17      182.84      5.33 o
   4   3   6       81.35       86.67      3.91 o
   5   3   6       37.58       41.69      3.37 o
   6   3   6       67.34       73.73      5.44 o
   7   3   6       23.41       17.58      5.15 o
   8   3   6        6.77        6.94      5.49 o
   9   3   6       17.02       19.95      7.59 o
  -7   4   6        3.12        0.38      5.68 o
  -6   4   6        3.12        1.29      3.41 o
  -5   4   6       10.45       10.58      3.54 o
  -4   4   6      351.76      356.16     11.57 o
  -3   4   6     1155.11     1074.03     19.78 o
  -2   4   6      297.42      282.40      6.99 o
  -1   4   6      919.21      887.47     11.83 o
   0   4   6      344.24      354.04      7.20 o
   1   4   6     1283.33     1250.95     10.76 o
   2   4   6     2569.93     2619.61     23.27 o
   3   4   6      133.17      132.43      4.29 o
   4   4   6       12.67       15.73      2.19 o
   5   4   6        5.05        5.25      2.28 o
   6   4   6      363.93      360.88     10.46 o
   7   4   6       15.37       12.93      4.65 o
   8   4   6        1.40       -1.45      4.02 o
   9   4   6       18.41       27.84     10.63 o
  -6   5   6      126.75      115.14      9.05 o
  -5   5   6       49.56       46.60      6.26 o
  -4   5   6       65.94       69.57      6.72 o
  -3   5   6      161.75      159.52      8.16 o
  -2   5   6      269.76      273.93      7.20 o
  -1   5   6      345.32      358.26      7.67 o
   0   5   6      915.65      948.38     11.34 o
   1   5   6      475.58      472.04      8.11 o
   2   5   6     2320.62     2317.79     18.83 o
   3   5   6        4.74        5.68      1.49 o
   4   5   6       41.58       43.64      2.77 o
   5   5   6      283.45      288.53      7.08 o
   6   5   6      164.92      154.82      7.57 o
   7   5   6       48.20       54.16      7.24 o
   8   5   6       36.37       36.42      8.10 o
   9   5   6        1.20        2.10      5.87 o
  -6   6   6        0.05        1.44      3.78 o
  -5   6   6      205.31      199.51     11.26 o
  -4   6   6      102.62       95.72      7.89 o
  -3   6   6      105.97      113.14      7.96 o
  -2   6   6     1602.99     1582.54     23.19 o
  -1   6   6       32.24       29.45      3.26 o
   0   6   6      507.14      508.56      8.90 o
   1   6   6       22.30       24.03      2.83 o
   2   6   6      153.96      148.64      4.41 o
   3   6   6       13.12       14.85      2.15 o
   4   6   6        5.94        4.56      1.61 o
   5   6   6      134.96      133.64      6.39 o
   6   6   6      923.32      906.61     16.72 o
   7   6   6      118.64      110.10      9.85 o
   8   6   6      281.65      282.15     16.55 o
   9   6   6        0.65       -1.95      5.31 o
  -6   7   6       11.62       13.57      5.20 o
  -5   7   6        2.67        1.50      3.68 o
  -4   7   6       42.90       38.83      5.73 o
  -3   7   6      347.05      338.51     11.59 o
  -2   7   6      267.06      287.11      8.47 o
  -1   7   6      146.08      141.06      5.91 o
   0   7   6      431.11      451.85      8.88 o
   1   7   6      452.16      429.97      8.32 o
   2   7   6      284.82      278.80      6.42 o
   3   7   6       39.26       40.89      3.09 o
   4   7   6       85.02       91.78      4.73 o
   5   7   6       32.62       38.86      4.84 o
   6   7   6       11.08       10.84      3.47 o
   7   7   6       43.84       36.76      6.77 o
   8   7   6       49.87       49.26     11.93 o
   9   7   6        0.98        1.45      7.83 o
  -5   8   6       19.94       21.88      5.47 o
  -4   8   6      106.36      114.16      9.19 o
  -3   8   6       56.35       58.84      6.44 o
  -2   8   6        0.26        2.28      2.42 o
  -1   8   6        5.33        6.47      2.68 o
   0   8   6        3.02        2.95      2.13 o
   1   8   6       15.62       18.72      2.80 o
   2   8   6       68.46       67.88      4.64 o
   3   8   6       18.89       18.66      2.71 o
   4   8   6      508.77      530.25     14.32 o
   5   8   6       14.04       16.56      4.35 o
   6   8   6        1.01        2.45      3.45 o
   7   8   6       46.20       46.73      7.59 o
   8   8   6       51.32       51.58      9.89 o
   9   8   6        6.55        6.83     11.77 o
  -5   9   6        3.42        4.49      5.74 o
  -4   9   6        4.18        0.68      3.76 o
  -3   9   6       50.61       55.65      6.56 o
  -2   9   6       64.40       67.91      5.76 o
  -1   9   6       94.68       97.32      7.43 o
   0   9   6      245.36      251.94      8.08 o
   1   9   6       10.94        7.71      2.64 o
   2   9   6       44.02       47.25      5.15 o
   3   9   6      123.30      122.44      7.48 o
   4   9   6        0.33        0.03      2.49 o
   5   9   6        2.54        4.98      3.70 o
   6   9   6        1.27       -1.18      3.54 o
   7   9   6        5.55       10.69      5.47 o
   8   9   6        4.73        0.96      6.41 o
  -4  10   6        3.76        2.95      4.40 o
  -3  10   6       56.72       48.22      7.15 o
  -2  10   6       17.98       14.04      3.83 o
  -1  10   6       81.75       80.31      6.67 o
   0  10   6        3.75        5.29      2.98 o
   1  10   6      311.51      308.35     10.91 o
   2  10   6       22.16       14.21      4.06 o
   3  10   6      154.40      137.66      9.29 o
   4  10   6       50.32       51.90      7.81 o
   5  10   6       30.12       31.42      5.83 o
   6  10   6       30.07       28.22      6.03 o
   7  10   6        2.16        2.28      4.98 o
   8  10   6        0.20        0.94      6.27 o
  -3  11   6        0.77        2.20      4.74 o
  -2  11   6      129.72      135.97      9.18 o
  -1  11   6       17.78       21.78      4.87 o
   0  11   6        0.01        1.73      3.27 o
   1  11   6       72.04       69.86      6.96 o
   2  11   6        2.69        6.79      3.82 o
   3  11   6        0.26        1.58      3.37 o
   4  11   6       38.02       40.89      7.35 o
   5  11   6       11.77       16.36      5.92 o
   6  11   6        8.15        8.80      5.06 o
   7  11   6       11.86        8.70      6.17 o
  -2  12   6        3.96        1.75      5.02 o
  -1  12   6       84.51       93.34      8.62 o
   0  12   6        1.02        0.89      3.63 o
   1  12   6       32.02       26.94      5.31 o
   2  12   6        0.07        1.26      3.54 o
   3  12   6        0.14       -0.90      3.57 o
   4  12   6        7.56        8.23      5.35 o
   5  12   6        0.86        2.46      4.74 o
   6  12   6        4.68        2.14      5.47 o
   0  13   6        8.84        8.96      5.34 o
   1  13   6        3.84        5.65      4.65 o
   2  13   6        0.30        3.47      4.37 o
   3  13   6        1.91        2.87      5.18 o
   4  13   6       10.77        4.78      5.60 o
   5  13   6       22.12       20.59      8.28 o
  -2  -7   7       12.75        9.74      5.49 o
  -1  -7   7       34.62       24.26      6.21 o
   0  -7   7      148.24      179.36     17.12 o
   1  -7   7        4.19        1.84      4.15 o
   2  -7   7        0.00        1.67      4.30 o
   3  -7   7        0.99        0.88      5.09 o
  -3  -6   7       68.42       68.06      9.82 o
  -2  -6   7      177.20      202.21     13.19 o
  -1  -6   7       16.83       15.75      5.30 o
   0  -6   7      482.13      500.77     18.77 o
   1  -6   7      147.12      159.52     10.76 o
   2  -6   7      229.08      234.83     11.97 o
   3  -6   7      254.11      263.32     11.09 o
   4  -6   7       14.31       12.58      5.21 o
   5  -6   7        4.79        2.81      4.65 o
  -4  -5   7      174.16      194.91     13.79 o
  -3  -5   7       31.72       24.82      5.80 o
  -2  -5   7       11.81       15.41      4.71 o
  -1  -5   7      161.06      154.72     10.13 o
   0  -5   7        0.27        2.59      3.08 o
   1  -5   7       59.37       57.00      6.51 o
   2  -5   7       18.21       14.85      3.90 o
   3  -5   7      178.10      172.24      9.73 o
   4  -5   7      107.40      108.19      9.16 o
   5  -5   7        0.75        2.96      3.88 o
   6  -5   7      152.75      167.13     14.77 o
  -5  -4   7       10.52        9.22      4.45 o
  -4  -4   7      218.14      226.06     10.25 o
  -3  -4   7       67.05       78.95      8.27 o
  -2  -4   7      183.05      188.63      8.73 o
  -1  -4   7      303.47      327.88     10.40 o
   0  -4   7       19.73       24.77      4.12 o
   1  -4   7       25.11       31.00      4.40 o
   2  -4   7       16.02       18.37      3.79 o
   3  -4   7      147.41      147.56      7.74 o
   4  -4   7       15.59       13.13      3.61 o
   5  -4   7       23.23       24.67      4.50 o
   6  -4   7       49.64       44.44      5.87 o
  -5  -3   7       66.52       69.06      7.73 o
  -4  -3   7        3.49        3.76      3.06 o
  -3  -3   7       28.12       23.28      3.98 o
  -2  -3   7       33.21       27.89      2.68 o
  -1  -3   7      428.73      409.01      8.06 o
   0  -3   7      129.60      143.58      6.54 o
   1  -3   7       29.29       29.45      3.76 o
   2  -3   7      148.31      153.88      7.07 o
   3  -3   7      530.68      520.65     11.07 o
   4  -3   7      104.00       96.55      6.83 o
   5  -3   7      107.27      111.70      7.54 o
   6  -3   7       37.66       34.63      5.03 o
   7  -3   7       16.46       14.53      6.16 o
  -6  -2   7        7.14        2.29      4.51 o
  -5  -2   7       97.54       96.12      7.94 o
  -4  -2   7       23.21       26.22      4.35 o
  -3  -2   7      192.87      192.87      6.17 o
  -2  -2   7       87.85       89.32      3.82 o
  -1  -2   7      142.96      141.10      4.29 o
   0  -2   7        2.45       10.38      2.13 o
   1  -2   7      114.94      117.37      5.83 o
   2  -2   7      101.98       94.68      5.56 o
   3  -2   7      155.68      153.74      6.55 o
   4  -2   7        1.29        1.30      2.40 o
   5  -2   7      346.36      349.82     12.27 o
   6  -2   7       28.59       35.57      4.83 o
   7  -2   7        0.52       -4.19      4.19 o
   8  -2   7        2.01       -1.52      6.17 o
  -6  -1   7        4.87        6.11      4.43 o
  -5  -1   7        1.38        0.86      3.59 o
  -4  -1   7       34.93       33.79      4.23 o
  -3  -1   7       56.17       58.09      3.89 o
  -2  -1   7       74.83       81.13      3.54 o
  -1  -1   7     2103.84     2025.62     13.21 o
   0  -1   7       98.84      101.43      3.94 o
   1  -1   7     1034.04     1003.68     12.37 o
   2  -1   7      167.18      166.59      6.12 o
   3  -1   7        0.26        1.90      1.97 o
   4  -1   7       99.22       95.07      6.67 o
   5  -1   7       58.39       59.61      5.67 o
   6  -1   7       47.81       53.07      5.26 o
   7  -1   7       55.72       52.44      8.06 o
   8  -1   7        0.86       -1.08      4.79 o
  -6   0   7       25.67       18.09      5.32 o
  -5   0   7       48.48       43.96      5.69 o
  -4   0   7      153.82      147.22      8.43 o
  -3   0   7       51.88       42.50      3.89 o
  -2   0   7        9.26        6.94      1.68 o
  -1   0   7      691.20      649.81      7.87 o
   0   0   7        8.57        4.64      1.34 o
   1   0   7      193.51      191.74      4.62 o
   2   0   7      152.81      141.00      4.93 o
   3   0   7       82.09       80.22      5.63 o
   4   0   7      129.56      129.24      7.12 o
   5   0   7      359.85      349.89     10.22 o
   6   0   7       20.82       16.08      3.77 o
   7   0   7       98.89      109.08     10.73 o
   8   0   7       19.99       15.22      5.94 o
  -6   1   7        5.63        2.36      3.59 o
  -5   1   7       99.81       89.10      7.97 o
  -4   1   7       53.17       46.25      5.18 o
  -3   1   7      542.08      497.73     10.77 o
  -2   1   7        0.71       -0.69      1.51 o
  -1   1   7      101.71      109.54      3.94 o
   0   1   7     1168.27     1154.90     10.27 o
   1   1   7      100.18      108.72      3.61 o
   2   1   7      263.57      293.88      5.46 o
   3   1   7      266.25      292.71      7.37 o
   4   1   7       59.59       65.99      5.26 o
   5   1   7      414.72      415.01     10.71 o
   6   1   7       40.02       36.77      5.13 o
   7   1   7       34.31       29.76      6.29 o
   8   1   7       56.35       54.42     10.17 o
   9   1   7        2.60        6.62      6.49 o
  -6   2   7        8.67        7.07      4.28 o
  -5   2   7        1.04        0.15      2.99 o
  -4   2   7        3.17        5.97      2.92 o
  -3   2   7       11.06        7.54      2.83 o
  -2   2   7      196.36      180.33      6.01 o
  -1   2   7      178.08      186.46      4.74 o
   0   2   7       66.51       54.08      4.86 o
   1   2   7      768.03      769.10      8.45 o
   2   2   7      334.34      353.94      6.85 o
   3   2   7      226.31      219.93      6.90 o
   4   2   7      151.90      146.31      6.21 o
   5   2   7        2.36        1.43      2.26 o
   6   2   7       17.38       14.82      3.70 o
   7   2   7       44.45       39.62      6.79 o
   8   2   7       30.51       36.24      8.44 o
   9   2   7        1.01       -0.15      5.89 o
  -6   3   7        4.95        5.92      4.30 o
  -5   3   7       47.21       47.60      5.80 o
  -4   3   7        1.08        1.57      2.81 o
  -3   3   7        0.18       -1.34      2.19 o
  -2   3   7      190.27      182.34      6.13 o
  -1   3   7       98.20      103.60      4.83 o
   0   3   7       52.37       53.91      3.21 o
   1   3   7       95.65      102.40      3.48 o
   2   3   7       53.87       52.24      3.29 o
   3   3   7        1.05        2.50      1.78 o
   4   3   7       84.95       79.81      5.29 o
   5   3   7      158.67      155.44      6.86 o
   6   3   7       62.85       68.21      5.56 o
   7   3   7       74.76       69.18      9.80 o
   8   3   7        0.92       -0.03      5.03 o
   9   3   7       22.86       21.31      7.96 o
  -6   4   7       41.24       37.84      6.00 o
  -5   4   7        3.60        1.39      3.06 o
  -4   4   7       46.21       50.25      5.95 o
  -3   4   7       22.18       14.78      3.77 o
  -2   4   7       64.96       66.37      4.56 o
  -1   4   7      145.14      142.18      5.41 o
   0   4   7       15.97       17.97      2.49 o
   1   4   7       63.23       62.35      2.93 o
   2   4   7       33.75       32.04      2.74 o
   3   4   7        4.54        5.45      1.76 o
   4   4   7      105.65      112.31      5.25 o
   5   4   7        4.75        4.50      2.54 o
   6   4   7        5.01        3.89      2.62 o
   7   4   7       10.47        8.82      3.79 o
   8   4   7        3.05        6.47      5.64 o
   9   4   7        3.78        3.40      7.11 o
  -6   5   7       75.79       80.83      7.99 o
  -5   5   7        0.00       -0.82      3.38 o
  -4   5   7      325.87      324.99     11.90 o
  -3   5   7      518.20      460.30     12.95 o
  -2   5   7        9.20        5.84      2.37 o
  -1   5   7      626.04      576.10     10.03 o
   0   5   7        9.20       10.02      2.27 o
   1   5   7      138.72      150.39      4.98 o
   2   5   7        0.79        0.25      1.48 o
   3   5   7       27.75       28.80      2.84 o
   4   5   7        3.42        4.11      1.97 o
   5   5   7        5.64        5.53      2.23 o
   6   5   7       26.80       30.06      4.56 o
   7   5   7        8.26        5.98      3.78 o
   8   5   7        1.71        2.67      5.39 o
   9   5   7        0.04        3.29      7.23 o
  -6   6   7        0.90        1.64      4.35 o
  -5   6   7       40.96       39.97      6.33 o
  -4   6   7        4.98        4.14      3.52 o
  -3   6   7       33.75       32.59      5.04 o
  -2   6   7        0.43        2.41      2.17 o
  -1   6   7       50.22       44.47      3.96 o
   0   6   7      477.17      443.28      8.75 o
   1   6   7        0.51        0.79      1.85 o
   2   6   7      208.79      210.69      6.61 o
   3   6   7       64.66       64.97      3.91 o
   4   6   7        2.25        0.09      1.71 o
   5   6   7       14.61       14.72      2.67 o
   6   6   7        5.88        8.91      3.06 o
   7   6   7        3.49        5.13      4.26 o
   8   6   7       19.30       17.83      6.93 o
   9   6   7        0.11        2.44      5.91 o
  -5   7   7      189.91      184.49     12.19 o
  -4   7   7      244.00      242.60     11.09 o
  -3   7   7      132.14      138.23      9.36 o
  -2   7   7       17.63       15.15      3.21 o
  -1   7   7      261.47      254.63      7.49 o
   0   7   7        1.10        1.80      2.07 o
   1   7   7       14.54       14.68      2.61 o
   2   7   7        1.45        1.73      2.00 o
   3   7   7       56.07       53.53      4.33 o
   4   7   7        9.73        7.51      2.59 o
   5   7   7        0.13        0.31      2.34 o
   6   7   7       18.53       22.20      4.33 o
   7   7   7        0.27       -1.28      3.77 o
   8   7   7       15.26       18.16      7.01 o
   9   7   7        0.05        1.84      7.62 o
  -5   8   7       12.58        7.53      5.21 o
  -4   8   7      197.95      196.81     11.31 o
  -3   8   7       14.16       13.28      4.16 o
  -2   8   7       17.74       16.73      3.47 o
  -1   8   7        4.63        3.80      2.38 o
   0   8   7      364.19      355.48      8.69 o
   1   8   7      512.87      488.48      9.63 o
   2   8   7      228.54      220.26      7.69 o
   3   8   7      185.79      182.37      6.53 o
   4   8   7       16.51       10.63      3.05 o
   5   8   7        0.41        0.12      2.82 o
   6   8   7        0.22       -0.37      3.34 o
   7   8   7        2.36        0.12      4.12 o
   8   8   7       24.99       11.81      8.31 o
  -4   9   7        6.14        8.95      4.53 o
  -3   9   7      101.13      101.40      8.63 o
  -2   9   7        0.04       -0.41      2.58 o
  -1   9   7      158.38      165.11      7.68 o
   0   9   7      629.80      631.63     11.76 o
   1   9   7      188.50      197.78      6.81 o
   2   9   7      606.46      625.42     11.74 o
   3   9   7        0.66        1.30      3.19 o
   4   9   7       58.65       59.35      7.71 o
   5   9   7       29.07       35.03      5.64 o
   6   9   7        1.31        0.41      3.67 o
   7   9   7        3.35        2.68      4.76 o
   8   9   7        0.89        4.94      7.50 o
  -4  10   7       71.80       76.65      8.50 o
  -3  10   7       73.24       75.15      8.00 o
  -2  10   7      295.83      289.95     11.73 o
  -1  10   7       67.17       72.31      6.50 o
   0  10   7        0.27        0.15      2.58 o
   1  10   7        7.77        6.54      3.32 o
   2  10   7       86.35       93.09      9.50 o
   3  10   7        2.03        0.54      3.57 o
   4  10   7        8.25        7.69      4.43 o
   5  10   7       33.68       36.09      7.02 o
   6  10   7       67.37       76.92      9.45 o
   7  10   7        8.06        9.63      5.76 o
   8  10   7        6.31       14.02      7.63 o
  -3  11   7       21.84       19.92      6.00 o
  -2  11   7      150.28      164.66     10.98 o
  -1  11   7       18.33       13.58      4.06 o
   0  11   7       60.47       58.08      6.60 o
   1  11   7      292.73      292.18     11.45 o
   2  11   7      165.61      156.09     10.87 o
   3  11   7      107.56      109.33     10.72 o
   4  11   7       45.21       47.32      7.76 o
   5  11   7        0.52        1.14      4.37 o
   6  11   7        6.01        2.85      5.00 o
   7  11   7        1.38        1.92      6.16 o
  -2  12   7       29.77       15.02      7.63 o
  -1  12   7        0.37       -1.52      3.69 o
   0  12   7       17.75       18.50      4.98 o
   1  12   7       17.14       15.96      5.20 o
   2  12   7        0.95        4.29      4.83 o
   3  12   7        5.52        5.48      4.76 o
   4  12   7       40.76       50.93      8.52 o
   5  12   7       22.16       13.67      6.00 o
   6  12   7        0.44        0.15      4.79 o
   0  13   7      236.15      266.37     14.70 o
   1  13   7       10.81        6.92      5.61 o
   2  13   7       24.39       29.09      7.36 o
   3  13   7       21.02       12.30      6.24 o
   4  13   7        7.13        7.04      5.62 o
   5  13   7        2.30        0.38      6.14 o
  -2  -6   8       43.55       46.50      7.94 o
  -1  -6   8       23.27       19.27      6.58 o
   0  -6   8        0.57        1.21      4.50 o
   1  -6   8       16.35       16.30      5.60 o
   2  -6   8       22.48       24.59      6.32 o
   3  -6   8       43.82       54.78      8.47 o
  -3  -5   8       30.59       29.89      7.09 o
  -2  -5   8       64.56       61.89      7.32 o
  -1  -5   8        9.52        7.67      4.32 o
   0  -5   8       25.14       25.58      5.14 o
   1  -5   8       18.51       18.64      5.28 o
   2  -5   8      164.82      157.76     10.74 o
   3  -5   8       22.52       23.67      4.99 o
   4  -5   8       43.38       45.19      6.35 o
   5  -5   8       14.42       13.84      4.90 o
  -4  -4   8       10.48       10.22      5.18 o
  -3  -4   8        1.13        3.87      4.73 o
  -2  -4   8       32.54       35.97      4.88 o
  -1  -4   8       49.59       52.26      5.49 o
   0  -4   8        0.00        0.16      2.73 o
   1  -4   8       21.76       18.36      3.80 o
   2  -4   8      102.77       92.40      7.48 o
   3  -4   8        1.57        1.25      3.01 o
   4  -4   8        4.22        0.65      3.21 o
   5  -4   8        0.16        2.42      3.37 o
   6  -4   8        5.97        4.34      3.91 o
  -4  -3   8      101.82      114.74      8.85 o
  -3  -3   8      142.89      150.00      8.60 o
  -2  -3   8        2.75        1.07      2.46 o
  -1  -3   8      191.06      204.86      7.72 o
   0  -3   8        6.66        4.99      2.71 o
   1  -3   8       53.25       49.74      4.61 o
   2  -3   8       19.82       20.04      3.74 o
   3  -3   8       40.22       33.24      4.61 o
   4  -3   8        7.41        4.29      3.07 o
   5  -3   8        1.19        2.34      3.00 o
   6  -3   8        0.07        1.42      3.36 o
   7  -3   8        4.81        3.60      7.38 o
  -5  -2   8        0.00        2.20      4.22 o
  -4  -2   8        0.92       -0.45      3.52 o
  -3  -2   8       36.74       40.14      4.77 o
  -2  -2   8      146.27      150.24      4.97 o
  -1  -2   8       13.62       13.32      2.29 o
   0  -2   8      550.49      565.73     11.15 o
   1  -2   8        6.39        4.83      2.30 o
   2  -2   8       36.85       37.89      4.35 o
   3  -2   8      137.90      135.26      7.52 o
   4  -2   8       17.50       17.14      3.58 o
   5  -2   8       55.41       51.57      5.52 o
   6  -2   8        7.07        7.52      3.46 o
   7  -2   8       15.73       12.13      5.77 o
  -5  -1   8      138.43      137.19     10.51 o
  -4  -1   8      181.25      198.65      9.54 o
  -3  -1   8       35.36       33.96      3.18 o
  -2  -1   8      203.30      217.27      5.09 o
  -1  -1   8       41.48       39.87      2.34 o
   0  -1   8        2.06        3.50      1.85 o
   1  -1   8      849.01      809.77     14.69 o
   2  -1   8        1.08        0.09      2.29 o
   3  -1   8      156.48      146.17      8.07 o
   4  -1   8      199.18      200.06      8.45 o
   5  -1   8      101.40      106.91      7.19 o
   6  -1   8      206.11      208.80      9.11 o
   7  -1   8       41.14       34.37      8.60 o
   8  -1   8        5.28       11.28      7.06 o
  -5   0   8       63.96       64.10      7.51 o
  -4   0   8      140.53      147.65     10.00 o
  -3   0   8       79.52       86.20      5.52 o
  -2   0   8      204.90      208.78      4.85 o
  -1   0   8      255.74      258.78     10.81 o
   0   0   8       64.50       73.61      3.66 o
   1   0   8       74.01       78.77      4.92 o
   2   0   8      120.42      108.22      6.68 o
   3   0   8      122.95      119.61      7.20 o
   4   0   8       22.60       20.73      3.85 o
   5   0   8        0.60        3.24      2.73 o
   6   0   8       25.77       25.52      4.61 o
   7   0   8       26.55       32.59      7.14 o
   8   0   8        6.88       10.40      5.83 o
  -6   1   8       31.35       29.41      6.38 o
  -5   1   8      287.04      296.35     12.69 o
  -4   1   8       26.22       24.18      4.44 o
  -3   1   8       33.83       32.46      4.25 o
  -2   1   8      158.85      172.60      6.04 o
  -1   1   8     1647.39     1664.70     16.32 o
   0   1   8       61.53       68.43      3.64 o
   1   1   8       55.06       59.29      3.87 o
   2   1   8      665.58      660.51     11.31 o
   3   1   8      246.95      242.88      8.34 o
   4   1   8      215.12      209.26      8.01 o
   5   1   8       34.86       39.57      4.76 o
   6   1   8       15.86       16.49      4.13 o
   7   1   8        1.48        3.00      3.88 o
   8   1   8       10.52       13.54      5.84 o
  -6   2   8       23.24       23.18      5.78 o
  -5   2   8      392.45      377.20     13.87 o
  -4   2   8      129.69      152.03      9.15 o
  -3   2   8        5.20        3.67      2.83 o
  -2   2   8      467.95      494.28     10.00 o
  -1   2   8      276.20      271.03      6.92 o
   0   2   8       99.08      105.89      4.53 o
   1   2   8      302.97      311.48      6.87 o
   2   2   8        0.06        1.26      1.87 o
   3   2   8      196.92      196.60      7.00 o
   4   2   8       74.30       73.27      5.43 o
   5   2   8      277.92      293.47     10.39 o
   6   2   8       56.15       64.45      6.40 o
   7   2   8        2.33        0.13      3.52 o
   8   2   8       23.48       27.05      7.93 o
   9   2   8       14.66       16.37      7.53 o
  -6   3   8       32.78       30.67      6.28 o
  -5   3   8       41.74       40.75      5.70 o
  -4   3   8       11.76        2.98      3.36 o
  -3   3   8       34.71       35.26      4.71 o
  -2   3   8      367.00      402.94      9.14 o
  -1   3   8     1372.95     1329.78     17.11 o
   0   3   8      142.86      142.70      5.95 o
   1   3   8     1450.82     1392.84     19.41 o
   2   3   8      154.21      150.93      5.08 o
   3   3   8       20.26       22.74      3.33 o
   4   3   8      150.58      160.15      6.84 o
   5   3   8       29.30       25.36      3.78 o
   6   3   8       12.09       12.58      3.66 o
   7   3   8        1.15        2.12      3.25 o
   8   3   8       18.36       17.92      7.07 o
   9   3   8        9.36        7.18      6.79 o
  -6   4   8      133.32      124.02     13.13 o
  -5   4   8      183.91      174.97     10.67 o
  -4   4   8      120.57      118.44      8.87 o
  -3   4   8       78.25       83.79      6.73 o
  -2   4   8        2.76        4.47      2.31 o
  -1   4   8        2.84        0.45      1.90 o
   0   4   8       34.68       38.06      3.84 o
   1   4   8       78.35       71.61      4.56 o
   2   4   8      472.23      480.29      8.19 o
   3   4   8       84.12       88.07      4.50 o
   4   4   8      402.41      390.30      9.77 o
   5   4   8      357.47      388.59     11.92 o
   6   4   8        7.22        5.49      2.74 o
   7   4   8       55.13       64.54      7.24 o
   8   4   8        7.64        7.80      5.96 o
   9   4   8        1.22       -2.09      5.53 o
  -5   5   8      143.80      149.27     10.84 o
  -4   5   8       80.04       83.85      7.90 o
  -3   5   8      304.96      297.06     11.08 o
  -2   5   8      124.32      135.29      6.45 o
  -1   5   8      109.79      115.16      5.76 o
   0   5   8      326.08      321.98      8.59 o
   1   5   8      267.58      263.96      7.64 o
   2   5   8      288.42      306.03      7.51 o
   3   5   8      228.21      230.46      6.13 o
   4   5   8      145.86      165.80      5.86 o
   5   5   8       30.96       36.83      4.00 o
   6   5   8        2.68        4.42      2.79 o
   7   5   8       18.09       19.86      4.39 o
   8   5   8       14.28       17.62      6.71 o
   9   5   8        1.19        7.24      8.00 o
  -5   6   8        5.49        3.97      4.22 o
  -4   6   8       48.54       48.96      6.45 o
  -3   6   8       44.62       48.13      5.95 o
  -2   6   8      295.64      314.86      8.65 o
  -1   6   8      520.91      488.53     10.09 o
   0   6   8      371.48      368.94      9.32 o
   1   6   8      643.26      634.96     12.46 o
   2   6   8       16.13       15.59      2.76 o
   3   6   8      464.69      403.02     34.58 o
   4   6   8      545.99      551.14     10.06 o
   5   6   8       55.58       52.93      4.29 o
   6   6   8        3.94        4.80      3.15 o
   7   6   8        6.99        5.78      3.96 o
   8   6   8       68.98       68.65     10.49 o
   9   6   8        0.00        3.62      7.65 o
  -5   7   8       17.62       16.99      6.03 o
  -4   7   8      190.02      197.53     11.66 o
  -3   7   8       20.59       17.98      4.45 o
  -2   7   8        0.64       -0.54      2.43 o
  -1   7   8      274.28      268.43      8.35 o
   0   7   8      321.64      331.80      9.13 o
   1   7   8       51.12       62.01      5.27 o
   2   7   8      107.14      109.09      6.19 o
   3   7   8      295.67      294.73      8.23 o
   4   7   8      489.20      419.32     44.76 o
   5   7   8       14.48       14.07      3.26 o
   6   7   8       32.48       34.50      5.62 o
   7   7   8       54.40       56.23      7.09 o
   8   7   8       19.46       19.28      7.28 o
   9   7   8       16.96       19.23      7.84 o
  -4   8   8        0.12       -0.48      3.66 o
  -3   8   8      153.53      158.65     10.64 o
  -2   8   8       24.70       23.27      4.25 o
  -1   8   8      172.72      176.93      7.14 o
   0   8   8      696.43      676.83     13.11 o
   1   8   8        0.12       -0.01      2.15 o
   2   8   8      394.50      394.72      9.75 o
   3   8   8        1.10       -0.65      2.05 o
   4   8   8       31.98       31.99      4.21 o
   5   8   8        0.82        1.17      3.21 o
   6   8   8       14.93       16.10      4.16 o
   7   8   8       20.13       26.16      6.32 o
   8   8   8       85.34       75.36     13.81 o
  -4   9   8       16.73       15.75      5.15 o
  -3   9   8        9.96        4.04      3.92 o
  -2   9   8        8.59        8.24      3.52 o
  -1   9   8      167.58      181.02      7.48 o
   0   9   8       83.36       98.36      6.64 o
   1   9   8      179.49      183.20      7.58 o
   2   9   8      169.45      151.27     18.11 o
   3   9   8       97.78       94.61      7.13 o
   4   9   8       14.65       10.72      4.71 o
   5   9   8       47.73       51.78      7.51 o
   6   9   8       28.20       34.11      6.86 o
   7   9   8        2.74       -0.68      4.13 o
   8   9   8        0.16        3.76      7.65 o
  -3  10   8        2.03       -1.85      3.78 o
  -2  10   8      137.21      144.16     10.14 o
  -1  10   8       52.44       59.25      6.26 o
   0  10   8        3.49        0.83      2.75 o
   1  10   8        5.73        7.49      3.43 o
   2  10   8        0.80        2.43      3.53 o
   3  10   8        0.11       -0.17      2.99 o
   4  10   8        4.61        3.68      4.25 o
   5  10   8        8.75       11.47      5.25 o
   6  10   8       68.64       80.68     10.25 o
   7  10   8        0.01        0.83      5.01 o
   8  10   8        1.10       -2.66     10.63 o
  -2  11   8        4.23        4.80      4.88 o
  -1  11   8       14.37       15.86      4.81 o
   0  11   8       19.85       14.33      4.93 o
   1  11   8       75.35       82.06      8.47 o
   2  11   8       89.56       96.02      9.10 o
   3  11   8        0.12       -1.82      3.99 o
   4  11   8       29.98       26.77      6.45 o
   5  11   8       19.99       20.63      6.38 o
   6  11   8        0.34        0.97      4.50 o
   7  11   8        0.50        4.50      5.63 o
  -1  12   8       38.73       38.72      7.21 o
   0  12   8        3.07        4.97      4.68 o
   1  12   8       23.74       22.92      5.92 o
   2  12   8        5.51        7.64      5.15 o
   3  12   8       53.66       51.54      8.52 o
   4  12   8        1.54        1.37      4.62 o
   5  12   8       32.06       33.29      7.52 o
   6  12   8        8.41        5.86      5.66 o
   0  13   8       54.63       53.81      8.59 o
   1  13   8        2.07        4.87      5.31 o
   2  13   8        3.69        6.81      5.83 o
   3  13   8       20.21       12.43      6.29 o
   4  13   8        0.03       -0.71      5.13 o
   5  13   8        0.14        2.78      6.58 o
  -1  -5   9      173.41      178.20     13.33 o
   0  -5   9        0.02       -1.66      3.91 o
   1  -5   9       78.16       63.48      7.86 o
   2  -5   9      145.41      144.99     11.19 o
   3  -5   9        0.21        0.77      3.87 o
  -3  -4   9        7.24        6.99      6.44 o
  -2  -4   9       45.85       53.87      7.11 o
  -1  -4   9       81.23       86.63      9.22 o
   0  -4   9      127.76      124.99      9.85 o
   1  -4   9       70.40       76.57      8.05 o
   2  -4   9      334.28      342.92     13.35 o
   3  -4   9       38.85       39.51      5.80 o
   4  -4   9      196.69      207.13     13.01 o
   5  -4   9      126.95      123.66      9.89 o
  -3  -3   9      171.43      160.64     13.35 o
  -2  -3   9      233.50      272.75     11.58 o
  -1  -3   9        3.55        1.56      3.01 o
   0  -3   9       87.60       95.72      7.63 o
   1  -3   9      204.36      188.33      9.67 o
   2  -3   9        0.75        1.30      3.16 o
   3  -3   9        5.09        4.36      2.93 o
   4  -3   9        0.97        0.42      3.04 o
   5  -3   9       91.97       94.81      7.77 o
   6  -3   9       14.60       15.63      4.96 o
  -4  -2   9       26.71       22.78      5.67 o
  -3  -2   9       35.57       34.14      5.77 o
  -2  -2   9      274.22      291.64      9.73 o
  -1  -2   9        9.45        8.53      2.58 o
   0  -2   9      256.93      261.54      9.06 o
   1  -2   9      246.26      264.41      9.11 o
   2  -2   9        0.19        0.20      2.51 o
   3  -2   9       38.80       43.85      5.15 o
   4  -2   9       32.47       28.81      4.50 o
   5  -2   9       61.69       59.84      6.09 o
   6  -2   9        0.00       -0.10      3.32 o
  -4  -1   9       41.74       37.02      6.86 o
  -3  -1   9      154.70      161.85      7.78 o
  -2  -1   9       14.09       16.74      2.62 o
  -1  -1   9       82.38       79.94      4.89 o
   0  -1   9       17.32       21.00      3.30 o
   1  -1   9      192.80      183.42      7.58 o
   2  -1   9       39.85       45.96      5.18 o
   3  -1   9       89.21       85.68      6.87 o
   4  -1   9       63.91       72.59      6.11 o
   5  -1   9      150.44      145.38      8.64 o
   6  -1   9       60.27       59.08      6.12 o
   7  -1   9       42.75       42.40      7.46 o
  -5   0   9       51.06       57.04      7.75 o
  -4   0   9       28.91       20.26      4.71 o
  -3   0   9      203.08      215.24      7.65 o
  -2   0   9       20.45       18.66      2.56 o
  -1   0   9       98.39      102.12      5.03 o
   0   0   9      152.45      148.92      6.49 o
   1   0   9      196.55      184.79      7.21 o
   2   0   9       13.23       14.81      3.40 o
   3   0   9       83.34       75.60      6.23 o
   4   0   9       30.34       35.35      4.77 o
   5   0   9       11.88       10.89      3.60 o
   6   0   9        9.79        9.98      3.90 o
   7   0   9       86.65       95.05      8.27 o
   8   0   9        1.41        3.06      6.13 o
  -5   1   9       19.75       17.45      5.07 o
  -4   1   9        0.71       -2.80      2.80 o
  -3   1   9       21.56       20.78      3.90 o
  -2   1   9       55.62       63.84      4.84 o
  -1   1   9       38.12       40.70      3.90 o
   0   1   9       13.27       14.75      2.73 o
   1   1   9     1245.21     1208.43     15.36 o
   2   1   9        7.50       12.65      3.12 o
   3   1   9      819.76      781.85     15.02 o
   4   1   9       32.91       33.03      4.50 o
   5   1   9        6.73        6.84      3.22 o
   6   1   9       41.02       40.78      5.84 o
   7   1   9       14.98       19.39      4.92 o
   8   1   9       19.32       11.19      6.19 o
  -5   2   9       19.81       14.70      4.91 o
  -4   2   9       36.26       40.06      5.68 o
  -3   2   9       43.03       44.04      5.39 o
  -2   2   9      204.80      212.80      7.92 o
  -1   2   9       29.73       27.28      3.36 o
   0   2   9        0.00        0.51      1.96 o
   1   2   9      407.28      375.77      9.52 o
   2   2   9       14.81       17.05      3.08 o
   3   2   9      159.48      159.34      7.18 o
   4   2   9       49.65       47.07      5.41 o
   5   2   9        0.92        0.67      2.81 o
   6   2   9       57.55       62.01      6.70 o
   7   2   9       72.97       82.71      7.81 o
   8   2   9        0.01        0.20      5.72 o
  -5   3   9        6.30       -0.91      3.87 o
  -4   3   9        2.91        2.95      3.40 o
  -3   3   9      118.55      107.22      7.71 o
  -2   3   9       43.61       34.18      4.60 o
  -1   3   9      469.55      431.01      9.86 o
   0   3   9        2.88        2.26      1.88 o
   1   3   9      168.06      164.12      6.16 o
   2   3   9      375.38      348.73      9.16 o
   3   3   9       20.54       18.70      3.46 o
   4   3   9      157.75      156.84      7.12 o
   5   3   9       23.97       24.61      4.32 o
   6   3   9        2.83        1.89      3.05 o
   7   3   9       86.07       83.01      7.80 o
   8   3   9        0.71        5.47      5.90 o
  -5   4   9        2.99       -1.18      3.64 o
  -4   4   9       25.39       23.19      5.11 o
  -3   4   9        2.58        3.81      3.06 o
  -2   4   9        0.92        0.40      2.63 o
  -1   4   9       32.56       28.54      3.84 o
   0   4   9       78.80       77.27      5.42 o
   1   4   9       48.29       48.69      4.16 o
   2   4   9       40.86       38.37      3.75 o
   3   4   9      174.38      162.63      6.72 o
   4   4   9       96.28       97.01      6.40 o
   5   4   9       71.68       70.45      5.81 o
   6   4   9        9.92       11.31      3.79 o
   7   4   9        0.01        0.68      3.62 o
   8   4   9        7.85       11.13      6.63 o
  -5   5   9       47.47       46.06      6.51 o
  -4   5   9        2.16        5.65      3.91 o
  -3   5   9       31.98       25.40      4.85 o
  -2   5   9        4.53        4.18      2.91 o
  -1   5   9       10.77       10.21      2.77 o
   0   5   9      127.50      127.48      6.91 o
   1   5   9       65.01       70.44      4.97 o
   2   5   9       35.51       36.15      3.73 o
   3   5   9       40.23       37.16      3.74 o
   4   5   9        0.62        1.37      2.38 o
   5   5   9        3.31        2.76      2.49 o
   6   5   9        3.14        1.94      2.92 o
   7   5   9       15.65       13.01      4.52 o
   8   5   9        7.30        5.88      5.72 o
   9   5   9       11.61       15.58      9.58 o
  -5   6   9       78.84       74.07      9.32 o
  -4   6   9       32.32       30.02      5.83 o
  -3   6   9        3.02        1.85      3.59 o
  -2   6   9      111.44      117.67      8.68 o
  -1   6   9       31.85       29.42      4.08 o
   0   6   9       65.82       61.43      5.20 o
   1   6   9       45.10       48.42      4.84 o
   2   6   9        1.86        0.80      1.96 o
   3   6   9        2.43        3.78      2.23 o
   4   6   9        9.47        8.81      2.91 o
   5   6   9        0.04        1.22      2.56 o
   6   6   9       30.82       30.52      4.93 o
   7   6   9        0.16       -0.33      3.26 o
   8   6   9        0.14       -1.78      5.09 o
  -4   7   9       74.45       81.46      9.35 o
  -3   7   9        4.02        1.13      3.88 o
  -2   7   9      312.67      310.61     11.91 o
  -1   7   9      212.24      187.66      7.92 o
   0   7   9       62.15       63.07      5.35 o
   1   7   9      447.33      440.28     12.26 o
   2   7   9        0.14       -0.70      2.07 o
   3   7   9        7.18        7.23      2.49 o
   4   7   9        0.00       -0.80      2.19 o
   5   7   9        0.00       -0.57      2.38 o
   6   7   9        1.34        4.01      3.58 o
   7   7   9        0.70       -0.49      3.65 o
   8   7   9        4.45        3.29      5.64 o
  -4   8   9        3.34        4.44      4.91 o
  -3   8   9       87.25       86.92      9.32 o
  -2   8   9        3.21        2.90      3.85 o
  -1   8   9       36.00       34.91      4.52 o
   0   8   9        1.62       -0.73      2.42 o
   1   8   9       28.51       28.86      4.10 o
   2   8   9      133.05      125.94      7.08 o
   3   8   9        2.71        3.83      2.60 o
   4   8   9       92.21       95.10      6.23 o
   5   8   9        5.03        3.96      3.49 o
   6   8   9        0.23       -0.15      3.94 o
   7   8   9        3.69        4.32      4.63 o
   8   8   9        0.37        3.73      7.48 o
  -3   9   9      221.18      217.17     14.56 o
  -2   9   9      183.64      208.14     12.60 o
  -1   9   9      178.59      186.35      8.94 o
   0   9   9       17.04       17.96      3.81 o
   1   9   9       82.72       78.36      6.06 o
   2   9   9        0.01        0.24      2.27 o
   3   9   9       27.16       23.43      3.72 o
   4   9   9        2.89        0.43      2.95 o
   5   9   9        7.19        6.95      3.98 o
   6   9   9        0.01       -2.37      4.84 o
   7   9   9        0.67        2.17      5.11 o
   8   9   9        2.08        0.38     11.39 o
  -3  10   9       13.40       11.01      5.51 o
  -2  10   9       94.43      100.07     10.03 o
  -1  10   9        0.02       -0.26      3.10 o
   0  10   9       46.95       51.58      5.50 o
   1  10   9        2.87       -0.58      2.57 o
   2  10   9      102.65       88.68     10.23 o
   3  10   9      137.22      134.62     10.23 o
   4  10   9       67.25       61.74      8.43 o
   5  10   9       61.94       62.15      8.76 o
   6  10   9        2.86        5.25      5.26 o
   7  10   9        0.44        1.65      5.81 o
  -2  11   9        0.65        2.03      5.06 o
  -1  11   9       95.01       98.15      9.04 o
   0  11   9        1.40        1.99      3.77 o
   1  11   9       34.82       33.04      6.44 o
   2  11   9      125.26      125.60     10.48 o
   3  11   9      115.56      103.50     10.69 o
   4  11   9      160.16      159.00     13.18 o
   5  11   9        6.04        6.05      4.97 o
   6  11   9       18.12       18.77      6.54 o
   7  11   9        1.73        0.29      6.20 o
  -1  12   9       54.66       59.66     10.30 o
   0  12   9      142.57      149.39     12.16 o
   1  12   9       42.59       47.83      7.61 o
   2  12   9        2.21        2.45      4.45 o
   3  12   9        6.08        5.61      4.83 o
   4  12   9       22.99       19.09      6.63 o
   5  12   9        7.31        8.89      5.61 o
   6  12   9        0.01        3.23      5.63 o
   1  13   9        0.11       -2.04      4.73 o
   2  13   9       35.11       33.60      8.04 o
   3  13   9       65.98       68.76     10.19 o
   4  13   9       19.81       13.23      7.65 o
  -1  -4  10      172.21      185.07     13.80 o
   0  -4  10       44.37       41.71      6.91 o
   1  -4  10       34.94       30.86      6.27 o
   2  -4  10        0.87        0.56      4.01 o
   3  -4  10       10.03       15.88      5.63 o
  -1  -3  10       26.50       24.54      6.19 o
   0  -3  10       37.41       31.16      5.87 o
   1  -3  10       15.82       24.01      4.93 o
   2  -3  10       23.80       20.33      4.67 o
   3  -3  10        7.82        7.75      3.79 o
   4  -3  10       59.57       53.64      6.87 o
   5  -3  10        6.15        4.55      5.03 o
  -1  -2  10        1.66       -0.23      3.11 o
   0  -2  10       46.59       43.35      5.34 o
   1  -2  10       37.29       30.52      4.68 o
   2  -2  10        2.22        1.39      2.86 o
   3  -2  10       16.99       13.45      3.72 o
   4  -2  10       39.76       33.61      5.19 o
   5  -2  10        0.17        3.04      3.65 o
   6  -2  10        4.52        3.58      4.29 o
  -3  -1  10        6.23        3.42      7.25 o
  -2  -1  10      215.38      223.50     10.32 o
  -1  -1  10      166.01      175.30      7.93 o
   0  -1  10       13.94       11.93      3.00 o
   1  -1  10      167.59      185.84      8.86 o
   2  -1  10        0.72        0.76      2.71 o
   3  -1  10       37.53       38.39      4.89 o
   4  -1  10        5.42        5.77      3.11 o
   5  -1  10        8.41       10.97      3.83 o
   6  -1  10        2.04        3.13      3.63 o
  -4   0  10        2.11       -0.20      4.87 o
  -3   0  10        7.25        8.36      3.67 o
  -2   0  10        6.99        6.57      3.27 o
  -1   0  10       48.21       47.67      4.38 o
   0   0  10       58.91       49.67      5.16 o
   1   0  10        0.34        0.59      2.72 o
   2   0  10      348.69      341.87     12.48 o
   3   0  10        4.03        4.36      3.07 o
   4   0  10       30.98       33.22      5.06 o
   5   0  10       35.93       31.58      5.11 o
   6   0  10        4.44        4.61      3.69 o
   7   0  10       19.62       13.98      4.68 o
  -4   1  10        0.24       -1.82      3.98 o
  -3   1  10      257.84      273.01      9.51 o
  -2   1  10      151.23      171.92      7.77 o
  -1   1  10        1.24        0.63      2.41 o
   0   1  10      285.23      268.64     16.22 o
   1   1  10      103.67      116.29      7.32 o
   2   1  10        3.01        5.79      2.83 o
   3   1  10      230.68      216.66      8.93 o
   4   1  10       16.64       15.89      3.85 o
   5   1  10       98.20       87.49      7.36 o
   6   1  10       24.71       25.40      5.42 o
   7   1  10       29.57       36.95      6.35 o
  -4   2  10        3.39        4.60      4.51 o
  -3   2  10      188.72      204.18     10.20 o
  -2   2  10      107.82      108.45      7.85 o
  -1   2  10       27.94       29.77      3.68 o
   0   2  10      233.33      243.14      8.53 o
   1   2  10      135.93      107.74     15.20 o
   2   2  10        2.33        2.20      2.57 o
   3   2  10       68.88       71.65      6.61 o
   4   2  10       75.96       74.88      6.94 o
   5   2  10       38.13       35.61      5.49 o
   6   2  10        0.44        0.44      3.28 o
   7   2  10        9.76        7.85      4.28 o
   8   2  10        7.11        6.73      5.66 o
  -4   3  10      144.37      153.35     11.27 o
  -3   3  10      442.12      469.28     15.03 o
  -2   3  10        1.63        2.00      3.28 o
  -1   3  10       11.28       10.64      2.83 o
   0   3  10      171.81      187.19      7.11 o
   1   3  10      816.29      779.13     16.45 o
   2   3  10      124.17       91.31     13.40 o
   3   3  10       78.33       86.23      6.45 o
   4   3  10      150.80      140.43      9.01 o
   5   3  10       52.32       50.64      6.04 o
   6   3  10       85.20       83.78      7.67 o
   7   3  10       19.09       20.45      5.06 o
   8   3  10        2.75        3.39      6.41 o
  -4   4  10       50.96       37.71      7.16 o
  -3   4  10      485.38      471.85     23.37 o
  -2   4  10       25.01       30.05      5.17 o
  -1   4  10       89.39       91.79      6.45 o
   0   4  10      488.57      488.06     10.30 o
   1   4  10       90.11       84.80      5.53 o
   2   4  10      141.38      131.26      7.29 o
   3   4  10      139.69      147.28      7.51 o
   4   4  10        1.10        0.30      2.47 o
   5   4  10       20.63       19.35      4.35 o
   6   4  10       23.72       24.20      4.73 o
   7   4  10       59.24       64.01      7.22 o
   8   4  10        2.94        6.50      6.69 o
  -4   5  10       49.69       45.91      7.63 o
  -3   5  10       17.44       24.54      5.31 o
  -2   5  10       39.25       29.39      5.17 o
  -1   5  10       68.89       69.61      5.82 o
   0   5  10      165.08      179.60      7.41 o
   1   5  10      422.03      404.47     11.30 o
   2   5  10      216.24      226.49      8.09 o
   3   5  10      667.82      645.95     13.03 o
   4   5  10       24.57       24.85      4.03 o
   5   5  10       38.28       41.53      5.05 o
   6   5  10       62.42       67.42      6.28 o
   7   5  10        2.57        4.60      4.22 o
   8   5  10        6.65        5.58      6.19 o
  -4   6  10      176.29      179.44     14.25 o
  -3   6  10      143.57      145.21     11.69 o
  -2   6  10      219.79      207.38     10.81 o
  -1   6  10       70.94       78.70      6.24 o
   0   6  10        0.17       -0.73      2.27 o
   1   6  10        0.06        1.91      2.33 o
   2   6  10        0.78        0.29      2.18 o
   3   6  10       67.34       67.95      5.42 o
   4   6  10       89.38       88.80      6.66 o
   5   6  10        0.22       -0.59      2.49 o
   6   6  10      115.04      129.62      8.38 o
   7   6  10       36.18       45.71      6.96 o
   8   6  10        6.00        3.89      7.92 o
  -4   7  10      196.37      213.37     16.68 o
  -3   7  10       59.99       59.06      8.07 o
  -2   7  10      168.42      177.54     11.07 o
  -1   7  10      260.80      270.71     10.13 o
   0   7  10       23.49       30.92      4.32 o
   1   7  10       86.28       88.17      5.96 o
   2   7  10      167.90      167.98      7.79 o
   3   7  10       65.97       63.67      5.15 o
   4   7  10       24.39       20.90      3.69 o
   5   7  10      115.02      116.62      7.74 o
   6   7  10       47.34       49.29      6.66 o
   7   7  10        0.01        1.82      4.53 o
   8   7  10        0.72       -4.18      9.87 o
  -3   8  10       39.83       42.58      7.38 o
  -2   8  10       84.60       95.55      8.84 o
  -1   8  10       27.90       32.64      4.72 o
   0   8  10       71.62       74.62      6.25 o
   1   8  10       73.46       63.73      5.69 o
   2   8  10      204.33      207.99      8.07 o
   3   8  10      207.78      208.68      8.04 o
   4   8  10        2.27        2.74      2.41 o
   5   8  10      123.94      130.75      9.94 o
   6   8  10       78.14       82.53      9.60 o
   7   8  10       15.97       14.12      5.85 o
   8   8  10        3.27        5.54      7.89 o
  -3   9  10       29.88       25.85      7.49 o
  -2   9  10      138.71      162.80     12.44 o
  -1   9  10        1.65        3.14      3.17 o
   0   9  10       16.10       16.38      3.82 o
   1   9  10      176.25      169.31      8.36 o
   2   9  10      123.02      134.51      7.46 o
   3   9  10        0.91       -0.81      2.47 o
   4   9  10        0.16        0.00      2.80 o
   5   9  10       84.59       80.94      9.50 o
   6   9  10       59.82       63.64      8.91 o
   7   9  10       12.92        6.74      6.48 o
  -2  10  10        0.05       -3.30      3.97 o
  -1  10  10       53.88       50.78      6.42 o
   0  10  10        1.10       -1.03      3.06 o
   1  10  10      101.69      108.98      7.57 o
   2  10  10      149.23      153.91      7.94 o
   3  10  10        5.71        9.31      4.05 o
   4  10  10      139.20      141.69     12.20 o
   5  10  10        0.84        0.70      4.67 o
   6  10  10        1.08        2.18      5.77 o
   7  10  10        2.43        2.02      6.36 o
  -1  11  10       15.17       15.95      5.34 o
   0  11  10        0.06       -2.63      3.67 o
   1  11  10       43.69       46.85      7.32 o
   2  11  10       15.56       13.97      5.16 o
   3  11  10       88.72       89.21      9.09 o
   4  11  10       38.08       44.95      7.90 o
   5  11  10        4.93        8.18      5.64 o
   6  11  10        0.17       -2.73      5.56 o
   0  12  10       68.31       69.51      9.21 o
   1  12  10       16.05       20.54      6.13 o
   2  12  10        7.26        6.31      5.08 o
   3  12  10        3.68        1.54      4.90 o
   4  12  10        1.78       -0.09      5.03 o
   5  12  10        0.70       -1.32      5.13 o
   2  13  10        2.93        5.70      6.80 o
   3  13  10       26.48       26.03      8.83 o
   0  -3  11      131.60      149.10     12.52 o
   1  -3  11      123.40      119.88     10.42 o
   2  -3  11        8.06        8.10      5.38 o
   3  -3  11       72.11       63.70     11.68 o
  -1  -2  11       35.64       37.70      6.50 o
   0  -2  11       90.59       93.78      8.31 o
   1  -2  11       31.20       31.16      5.56 o
   2  -2  11       24.54       18.75      4.74 o
   3  -2  11       74.68       78.72      7.21 o
   4  -2  11      123.46      120.14      8.95 o
  -1  -1  11      216.85      231.68     10.21 o
   0  -1  11      146.97      165.51      8.93 o
   1  -1  11       11.14       11.81      3.78 o
   2  -1  11      128.95      137.72      8.80 o
   3  -1  11      115.07      109.20      7.99 o
   4  -1  11        0.78        0.67      3.13 o
   5  -1  11        2.18        2.76      3.62 o
  -3   0  11       44.53       48.09      8.85 o
  -2   0  11        4.16        8.50      4.33 o
  -1   0  11       53.72       59.24      5.31 o
   0   0  11      183.46      196.39      9.20 o
   1   0  11        1.71        3.81      3.05 o
   2   0  11      166.62      179.25     11.18 o
   3   0  11       89.02       86.76      7.49 o
   4   0  11        9.57        9.24      3.85 o
   5   0  11       26.28       29.94      5.36 o
   6   0  11       14.93       14.98      4.35 o
  -3   1  11        7.29        4.48      3.98 o
  -2   1  11       98.38       90.41      7.35 o
  -1   1  11      177.49      185.79      8.87 o
   0   1  11       37.72       38.05      5.29 o
   1   1  11       94.06       85.65      6.79 o
   2   1  11        6.79        6.05      3.33 o
   3   1  11       45.83       41.84      5.94 o
   4   1  11        3.75        4.44      3.25 o
   5   1  11       55.54       45.44      6.47 o
   6   1  11        9.81        9.67      4.69 o
   7   1  11       17.65       16.83      5.98 o
  -3   2  11       51.89       59.79      6.56 o
  -2   2  11       44.86       39.04      5.59 o
  -1   2  11      167.33      171.98      8.57 o
   0   2  11        0.81       -0.23      2.41 o
   1   2  11       10.13        7.38      3.31 o
   2   2  11      108.98      101.15      7.59 o
   3   2  11      110.04       96.87      8.99 o
   4   2  11       29.26       30.45      5.71 o
   5   2  11       40.55       40.37      6.11 o
   6   2  11        3.14        0.56      3.77 o
   7   2  11        0.00       -1.90      3.99 o
  -3   3  11       31.69       29.25      5.97 o
  -2   3  11        1.62        1.60      3.28 o
  -1   3  11       30.74       28.84      4.01 o
   0   3  11       40.26       42.10      4.70 o
   1   3  11       20.73       15.71      3.50 o
   2   3  11        1.94        2.01      2.38 o
   3   3  11      351.52      339.08     12.24 o
   4   3  11        3.20        0.84      3.35 o
   5   3  11      303.87      306.16     13.28 o
   6   3  11        0.39       -1.37      3.41 o
   7   3  11        7.73        7.66      4.46 o
  -3   4  11       47.87       45.04      6.88 o
  -2   4  11       30.34       36.21      6.00 o
  -1   4  11       14.86       11.84      3.10 o
   0   4  11      125.02      128.78      7.53 o
   1   4  11        8.49        2.16      2.54 o
   2   4  11        3.36        2.13      2.47 o
   3   4  11      138.05       97.94     14.19 o
   4   4  11       23.22       16.96      4.38 o
   5   4  11       65.57       67.84      7.83 o
   6   4  11        2.15        3.02      3.86 o
   7   4  11        2.78        1.91      3.96 o
   8   4  11       10.85        8.35      7.00 o
  -3   5  11        5.56        2.20      4.06 o
  -2   5  11        3.75        1.93      3.62 o
  -1   5  11       60.05       56.41      5.72 o
   0   5  11        8.72        4.76      2.53 o
   1   5  11      201.68      186.60      8.34 o
   2   5  11        4.83        4.33      2.75 o
   3   5  11       79.15       76.15      6.01 o
   4   5  11       59.40       61.64      6.02 o
   5   5  11        2.24        3.88      3.44 o
   6   5  11       51.70       49.09      6.51 o
   7   5  11        0.66       -1.00      4.38 o
   8   5  11        0.71        6.26      7.39 o
  -3   6  11        1.33        0.64      4.40 o
  -2   6  11       25.29       22.50      5.18 o
  -1   6  11       12.28       13.28      3.75 o
   0   6  11        1.08       -0.93      2.50 o
   1   6  11       14.37        7.49      3.02 o
   2   6  11        4.86        3.60      2.78 o
   3   6  11        3.31        0.88      2.54 o
   4   6  11       12.55        9.73      3.37 o
   5   6  11       22.81       19.18      4.13 o
   6   6  11       22.70       20.82      5.03 o
   7   6  11       11.25        9.48      5.52 o
   8   6  11        0.00        3.71      6.09 o
  -3   7  11       51.05       42.32      8.55 o
  -2   7  11        0.06       -1.10      3.59 o
  -1   7  11        2.05       -0.95      2.84 o
   0   7  11       14.31       12.21      3.49 o
   1   7  11       17.48       17.49      3.48 o
   2   7  11       37.16       36.02      4.54 o
   3   7  11       18.20       17.81      3.77 o
   4   7  11       17.87       13.09      3.49 o
   5   7  11       16.81       17.34      4.05 o
   6   7  11        0.80        2.38      3.96 o
   7   7  11        2.89        0.63      5.55 o
   8   7  11        0.48       -1.96      7.11 o
  -2   8  11        7.46        5.66      4.17 o
  -1   8  11       16.79       17.79      4.45 o
   0   8  11       99.89       89.82      7.08 o
   1   8  11        5.23        2.99      2.67 o
   2   8  11       44.66       47.35      5.21 o
   3   8  11        5.96        5.51      3.17 o
   4   8  11        0.29       -0.89      2.79 o
   5   8  11        0.22        0.60      3.04 o
   6   8  11        1.38        0.84      4.33 o
   7   8  11        0.00        2.60      5.27 o
  -2   9  11       50.34       53.36      8.32 o
  -1   9  11       12.89       12.48      4.43 o
   0   9  11      156.55      165.94      9.50 o
   1   9  11       35.96       30.45      4.55 o
   2   9  11       56.10       59.93      5.49 o
   3   9  11      136.06      140.15      8.33 o
   4   9  11        0.01       -0.09      2.89 o
   5   9  11        0.53       -1.54      4.03 o
   6   9  11        0.20       -3.29      4.43 o
   7   9  11        1.06       -3.43      4.81 o
  -1  10  11       85.18       84.17      8.78 o
   0  10  11        2.53        5.04      3.60 o
   1  10  11       27.30       26.49      4.71 o
   2  10  11        1.86        2.34      2.94 o
   3  10  11        8.97        6.17      3.69 o
   4  10  11       21.48       18.52      5.30 o
   5  10  11        1.91       -0.63      5.34 o
   6  10  11       19.26       20.44      7.94 o
   7  10  11        0.01        2.91      6.57 o
   0  11  11       57.55       69.21      7.45 o
   1  11  11      117.04      127.40     10.15 o
   2  11  11        8.90        4.52      4.70 o
   3  11  11       13.65        5.95      4.62 o
   4  11  11        0.31        3.09      4.96 o
   5  11  11       15.47       14.86      7.29 o
   6  11  11        1.49       -0.27      6.03 o
   1  12  11        6.16        8.58      5.32 o
   2  12  11       21.92       26.14      6.64 o
   3  12  11        0.01       -3.49      4.58 o
   4  12  11       16.85       12.18      7.18 o
   5  12  11       24.59       25.20      8.43 o
   0  -1  12        3.30        2.98      3.94 o
   1  -1  12       15.45       13.02      4.46 o
   2  -1  12        6.44        5.01      4.04 o
   3  -1  12       14.21       14.74      4.99 o
   4  -1  12       10.81        5.76      5.31 o
  -1   0  12       20.30       17.63      4.49 o
   0   0  12       19.38       25.20      4.25 o
   1   0  12        5.47        3.22      3.43 o
   2   0  12       22.36       19.61      4.52 o
   3   0  12       14.62       10.69      4.47 o
   4   0  12        4.45        2.53      3.86 o
   5   0  12        8.12        1.03      4.88 o
  -2   1  12       19.13       15.46      5.57 o
  -1   1  12        3.42        4.58      3.53 o
   0   1  12      192.63      200.86     10.39 o
   1   1  12       94.89       88.96      7.72 o
   2   1  12       29.39       28.13      5.37 o
   3   1  12       82.59       91.50      9.52 o
   4   1  12        0.00        0.25      3.97 o
   5   1  12       11.14        6.14      4.68 o
   6   1  12        0.59        1.41      4.57 o
  -2   2  12       17.61       18.69      5.11 o
  -1   2  12       15.63       18.72      4.32 o
   0   2  12        9.08        3.31      3.23 o
   1   2  12       14.53       15.03      4.09 o
   2   2  12        4.73        4.15      3.66 o
   3   2  12        7.70        7.61      3.95 o
   4   2  12      101.89      100.59      9.70 o
   5   2  12        1.88       -2.69      3.77 o
   6   2  12       11.71        7.93      5.03 o
  -2   3  12        9.40       12.43      4.81 o
  -1   3  12      267.72      281.54     11.39 o
   0   3  12       56.85       54.10      5.46 o
   1   3  12        3.19        4.71      3.40 o
   2   3  12      195.91      192.80      9.94 o
   3   3  12       62.40       54.17      6.70 o
   4   3  12        7.97        5.92      3.81 o
   5   3  12       23.07       14.75      5.18 o
   6   3  12       11.13        8.53      4.89 o
   7   3  12       28.07       27.92      9.10 o
  -2   4  12       54.38       48.78      6.57 o
  -1   4  12      216.60      212.12     11.05 o
   0   4  12       35.97       31.06      4.56 o
   1   4  12        0.12        0.22      2.68 o
   2   4  12      131.58      136.84      8.38 o
   3   4  12       44.14       42.15      6.02 o
   4   4  12        3.32        0.50      3.37 o
   5   4  12       24.26       21.40      5.00 o
   6   4  12       19.42       17.14      5.50 o
   7   4  12        6.54        4.58      4.87 o
  -2   5  12      207.26      222.31     12.69 o
  -1   5  12      323.37      343.02     11.57 o
   0   5  12       20.24       13.94      3.84 o
   1   5  12       69.54       68.04      6.22 o
   2   5  12       95.43      101.05      7.31 o
   3   5  12      189.69      179.86      9.29 o
   4   5  12       88.34       82.55      7.96 o
   5   5  12       37.13       36.10      5.87 o
   6   5  12       14.26       13.33      4.71 o
   7   5  12        6.00        5.29      4.85 o
  -2   6  12       49.52       37.03      6.63 o
  -1   6  12      294.69      286.29     13.66 o
   0   6  12        2.70        1.20      2.75 o
   1   6  12      130.05      126.12      9.53 o
   2   6  12      183.76      189.50      9.43 o
   3   6  12        5.44        3.10      2.86 o
   4   6  12       90.69       97.52      7.69 o
   5   6  12       33.23       30.42      5.57 o
   6   6  12        1.79        2.71      4.04 o
   7   6  12        0.75        0.11      4.92 o
  -2   7  12       45.00       44.83      7.89 o
  -1   7  12        5.92        3.29      4.08 o
   0   7  12       50.47       46.66      5.31 o
   1   7  12       43.01       41.63      5.28 o
   2   7  12       29.60       35.31      5.20 o
   3   7  12       52.94       47.43      5.45 o
   4   7  12      101.39      102.44      8.06 o
   5   7  12      152.24      162.72      9.91 o
   6   7  12        0.03       -0.46      4.49 o
   7   7  12       16.83       19.60      6.80 o
  -1   8  12       38.09       34.79      6.20 o
   0   8  12      191.15      196.59     10.54 o
   1   8  12       38.35       43.21      5.06 o
   2   8  12        4.31        2.24      3.28 o
   3   8  12        0.21       -1.50      2.87 o
   4   8  12        0.90        0.63      3.01 o
   5   8  12       21.57       21.96      4.77 o
   6   8  12        6.69        6.01      4.75 o
   7   8  12        4.17        6.37      6.97 o
  -1   9  12        4.27        4.89      4.31 o
   0   9  12      150.59      167.54      9.97 o
   1   9  12       88.09      100.10      7.23 o
   2   9  12        0.05       -0.02      2.82 o
   3   9  12       36.86       40.02      5.78 o
   4   9  12       41.75       43.62      5.90 o
   5   9  12       11.44        3.48      4.87 o
   6   9  12        0.36       -4.39      4.39 o
   0  10  12       44.84       49.76      6.28 o
   1  10  12        3.23        4.09      3.44 o
   2  10  12        1.28        0.72      3.14 o
   3  10  12        2.71        0.79      3.37 o
   4  10  12       48.41       39.83      7.00 o
   5  10  12       31.54       26.87      7.04 o
   6  10  12        4.18       12.84      9.51 o
   1  11  12        0.58        0.23      3.39 o
   2  11  12       17.54       17.41      4.62 o
   3  11  12       53.09       53.66      8.02 o
   4  11  12       19.29       12.17      7.16 o
   5  11  12        7.69        2.84      8.38 o
   1   1  13      136.77      142.85     11.21 o
   2   1  13       50.06       48.97      7.11 o
   3   1  13       34.13       34.17      6.93 o
   4   1  13       67.66       67.64     11.86 o
   0   2  13        1.81        2.81      3.45 o
   1   2  13       43.58       42.54      6.24 o
   2   2  13       55.66       55.59      7.97 o
   3   2  13        7.93        5.88      4.18 o
   4   2  13       60.40       62.30      7.83 o
   5   2  13       13.78        7.08      6.38 o
  -1   3  13        0.00        0.69      6.01 o
   0   3  13       99.58       89.60      7.69 o
   1   3  13       79.96       76.79      7.67 o
   2   3  13       45.32       44.32      6.22 o
   3   3  13       55.78       50.80      7.54 o
   4   3  13        3.35        1.08      3.78 o
   5   3  13        5.93        7.36      4.38 o
  -1   4  13       34.64       38.69      8.40 o
   0   4  13       28.40       26.54      4.76 o
   1   4  13       64.72       65.75      7.13 o
   2   4  13        5.13        3.41      3.50 o
   3   4  13        0.06       -1.92      3.37 o
   4   4  13       30.23       23.00      5.34 o
   5   4  13       29.28       28.29      5.84 o
   6   4  13       16.38       15.60      6.46 o
  -1   5  13       33.13       27.12      7.56 o
   0   5  13        2.65        1.23      3.32 o
   1   5  13       16.19       11.29      3.93 o
   2   5  13       13.97       15.00      3.86 o
   3   5  13        6.71        2.31      3.50 o
   4   5  13        1.73       -1.36      3.42 o
   5   5  13       58.49       56.68      7.37 o
   6   5  13        3.85        4.94      4.39 o
  -1   6  13       42.30       48.17      8.98 o
   0   6  13        9.22       10.36      3.99 o
   1   6  13        0.76       -1.07      3.08 o
   2   6  13       46.64       44.65      5.64 o
   3   6  13        1.82        1.88      3.00 o
   4   6  13        2.63        2.10      3.63 o
   5   6  13       30.84       24.45      5.55 o
   6   6  13        9.46        6.59      4.67 o
  -1   7  13        4.04        2.19      5.02 o
   0   7  13        6.14        2.10      3.54 o
   1   7  13       10.62        7.68      3.81 o
   2   7  13        0.60        0.96      3.35 o
   3   7  13       42.53       41.42      5.56 o
   4   7  13        4.71        2.84      3.53 o
   5   7  13       17.71       18.00      5.06 o
   6   7  13        4.67        2.44      4.27 o
   0   8  13        7.11        8.64      4.06 o
   1   8  13        7.19       10.13      3.98 o
   2   8  13        0.04        1.57      3.48 o
   3   8  13        1.02        2.74      3.54 o
   4   8  13        0.26       -1.05      3.16 o
   5   8  13        0.00       -0.25      3.37 o
   6   8  13        1.13        2.90      6.36 o
   0   9  13        1.25        1.40      4.14 o
   1   9  13        1.25       -0.96      3.29 o
   2   9  13       10.35        4.65      3.75 o
   3   9  13        5.62        6.28      3.93 o
   4   9  13        4.29        7.48      4.07 o
   5   9  13        1.96        1.78      4.14 o
   1  10  13       16.94       17.75      4.47 o
   2  10  13       39.03       32.74      5.42 o
   3  10  13        0.06       -0.94      3.75 o
   4  10  13       17.48        8.15      6.28 o
   5  10  13        0.81        7.59     12.91 o
   2   4  14        3.84        5.22      5.09 o
   3   4  14        0.65        0.20      4.82 o
   4   4  14        0.37        1.70      5.29 o
   1   5  14      164.40      158.07     11.84 o
   2   5  14        8.10        5.52      5.17 o
   3   5  14        5.75        4.51      4.79 o
   4   5  14       70.62       62.58      9.88 o
   1   6  14      102.54      105.57     10.00 o
   2   6  14        1.30        2.07      4.51 o
   3   6  14        5.88        5.53      4.08 o
   4   6  14       42.30       44.77      7.76 o
   1   7  14      120.65      114.79     11.16 o
   2   7  14       45.58       44.24      7.88 o
   3   7  14       51.77       53.97      6.48 o
   4   7  14       22.31       25.48      6.50 o
   2   8  14       17.43       12.58      5.22 o
   3   8  14       62.12       70.66      8.35 o
   4   8  14       25.25       19.71      5.66 o
 
